# Supplementary material for: Whole-Genome Sequencing and Pathogenic Characterization of a Pasteurella multocida Serotype A Isolate from a Case of Respiratory Disease in Tan Sheep
Source: Microorganisms. 2026 Jan 9;14(1):154. doi: 10.3390/microorganisms14010154 (PMC12843858; doi:10.3390/microorganisms14010154)
Supplement: Supplementary file 1 [file microorganisms-14-00154-s001.zip]

Archive with 18 entries (18 files):
- Table S1. Source and origin of the Pasteurella multocida strains used in this study.xlsx
- Table S10. Functional categorization of pathogenicity-associated genes in strain P6.csv
- Table S11. Proteins with predicted N-terminal signal peptides in strain P6.csv
- Table S12. Core components of the Sec-SRP, Tat, and partial T6SS protein secretion systems identified in strain P6.csv
- Table S13. High-confidence core virulence determinants in strain P6.csv
- Table S14. Comparative analysis of virulence-associated genes shared between Pasteurella multocida P6 and reference strain PM70 (AE004439)..csv
- Table S15. Comparative analysis of antibiotic resistance genes (ARGs) in Pasteurella multocida strains P6 and PM70..csv
- Table S16. Comparative statistics of COG functional categories between Pasteurella multocida P6 and PM70 (AE004439).csv
- Table S17. Significantly differentiated COG categories between Pasteurella multocida P6 and PM70 (AE004439).csv
- Table S18. Comparative KEGG functional profiling of Pasteurella multocida P6 and PM70 (AE004439) across hierarchical levels.xlsx
- Table S2. Characteristics of the CRISPR-Cas loci identified in strain P6.csv
- Table S3. Genetic composition of genomic island GI01 in Pasteurella multocida P6.csv
- Table S4. Genetic composition of prophage regions Ph01 and Ph02 in Pasteurella multocida P6.csv
- Table S5. Summary of transposon elements identified in Pasteurella multocida P6.csv
- Table S6. Summary of secondary metabolite biosynthetic gene clusters identified in strain P6.csv
- Table S7. Annotation of carbohydrate-active enzymes (CAZymes) in strain P6 genome.csv
- Table S8. Putative pathogenicity-related genes identified in strain P6 by BLASTP against the PHI-base database .csv
- Table S9. Phenotypic classification of virulence-associated genes in strain P6 based on PHI-base mutant phenotypes.csv
