# Supplementary material for: Whole-Genome Sequencing and Pathogenic Characterization of a Pasteurella multocida Serotype A Isolate from a Case of Respiratory Disease in Tan Sheep
Source: Microorganisms. 2026 Jan 9;14(1):154. doi: 10.3390/microorganisms14010154 (PMC12843858; doi:10.3390/microorganisms14010154)
Supplement: Supplementary file 1 [file microorganisms-14-00154-s001.zip › Table S1. Source and origin of the Pasteurella multocida strains used in this study.xlsx]

## Sheet: Table S1
Table S1. Source and origin of the Pasteurella multocida strains used in this study
Strain	Host	Country
CCR5	Bos taurus	Canada
USDA-ARS-USMARC-60717	Bos taurus	USA
103220	bovine	UK
166CV	Bovine	Spain
171865	Cattle	germany
PM8-1	Sus scrofa	China
PM22	Beef cattle	USA
EB104	pigs	China
9N	Rodent	China
Tibet-Pm1	Yak	China
P2095	Avian	USA
Pm70	Avian
PM140	pigs	China
