# Supplementary material for: Whole-Genome Sequencing and Pathogenic Characterization of a Pasteurella multocida Serotype A Isolate from a Case of Respiratory Disease in Tan Sheep
Source: Microorganisms. 2026 Jan 9;14(1):154. doi: 10.3390/microorganisms14010154 (PMC12843858; doi:10.3390/microorganisms14010154)
Supplement: Supplementary file 1 [file microorganisms-14-00154-s001.zip › Table S10. Functional categorization of pathogenicity-associated genes in strain P6.csv]

Table S10. Functional categorization of pathogenicity-associated genes in strain P6.
Functional Category	Number of Genes	Percentage
Metabolism	174	26.9
Transport	108	16.7
Regulation	61	9.4
Secretion	41	6.3
Cell wall/membrane	18	2.8
Adhesion	10	1.5
Iron acquisition	17	2.6
DNA/RNA metabolism	42	6.5
Other	176	27.2
