# Supplementary material for: Whole-Genome Sequencing and Pathogenic Characterization of a Pasteurella multocida Serotype A Isolate from a Case of Respiratory Disease in Tan Sheep
Source: Microorganisms. 2026 Jan 9;14(1):154. doi: 10.3390/microorganisms14010154 (PMC12843858; doi:10.3390/microorganisms14010154)
Supplement: Supplementary file 1 [file microorganisms-14-00154-s001.zip › Table S11. Proteins with predicted N-terminal signal peptides in strain P6.csv]

Table S11. Proteins with predicted N-terminal signal peptides in strain P6
Gene ID	Location	Sample Name	D score	Cmax	C pos	Ymax	Y pos	Smax	S pos	Smean	Networks-Used	Protein type
gene0006	Scaffold1	P6	0.907	0.879	22	0.906	22	0.96	14	0.908	SignalP-noTM	Secreted protein
gene0037	Scaffold1	P6	0.728	0.485	22	0.638	22	0.919	1	0.829	SignalP-noTM	Secreted protein
gene0068	Scaffold1	P6	0.631	0.311	22	0.501	22	0.945	16	0.778	SignalP-noTM	Secreted protein
gene0095	Scaffold1	P6	0.809	0.621	21	0.737	21	0.926	1	0.889	SignalP-noTM	Secreted protein
gene0116	Scaffold1	P6	0.61	0.25	27	0.424	27	0.973	16	0.82	SignalP-noTM	Secreted protein
gene0129	Scaffold1	P6	0.903	0.839	23	0.885	23	0.957	15	0.924	SignalP-noTM	Secreted protein
gene0138	Scaffold1	P6	0.916	0.813	22	0.883	22	0.978	18	0.954	SignalP-noTM	Secreted protein
gene0146	Scaffold1	P6	0.575	0.28	32	0.37	19	0.893	17	0.806	SignalP-noTM	Secreted protein
gene0185	Scaffold1	P6	0.926	0.819	25	0.891	25	0.992	17	0.964	SignalP-noTM	Secreted protein
gene0188	Scaffold1	P6	0.65	0.61	27	0.621	27	0.866	6	0.682	SignalP-noTM	Secreted protein
gene0195	Scaffold1	P6	0.767	0.48	27	0.646	27	0.969	12	0.903	SignalP-noTM	Secreted protein
gene0208	Scaffold1	P6	0.704	0.439	21	0.602	21	0.888	18	0.82	SignalP-noTM	Secreted protein
gene0260	Scaffold1	P6	0.605	0.159	31	0.346	24	0.973	18	0.896	SignalP-noTM	Secreted protein
gene0265	Scaffold1	P6	0.744	0.695	24	0.717	24	0.873	14	0.774	SignalP-noTM	Secreted protein
gene0273	Scaffold1	P6	0.716	0.367	22	0.562	22	0.957	17	0.89	SignalP-noTM	Secreted protein
gene0306	Scaffold1	P6	0.792	0.582	21	0.712	21	0.934	17	0.881	SignalP-noTM	Secreted protein
gene0344	Scaffold1	P6	0.831	0.838	23	0.827	23	0.925	19	0.835	SignalP-noTM	Secreted protein
gene0346	Scaffold1	P6	0.692	0.51	22	0.623	22	0.855	13	0.769	SignalP-noTM	Secreted protein
gene0350	Scaffold1	P6	0.644	0.204	18	0.425	18	0.931	2	0.892	SignalP-noTM	Secreted protein
gene0412	Scaffold1	P6	0.581	0.232	30	0.388	21	0.915	1	0.798	SignalP-noTM	Secreted protein
gene0426	Scaffold1	P6	0.677	0.287	25	0.492	25	0.954	19	0.886	SignalP-noTM	Secreted protein
gene0443	Scaffold1	P6	0.668	0.323	20	0.52	20	0.912	17	0.835	SignalP-noTM	Secreted protein
gene0444	Scaffold1	P6	0.586	0.208	19	0.41	19	0.877	17	0.784	SignalP-noTM	Secreted protein
gene0462	Scaffold1	P6	0.953	0.914	23	0.942	23	0.983	18	0.966	SignalP-noTM	Secreted protein
gene0474	Scaffold2	P6	0.897	0.89	19	0.894	19	0.92	8	0.901	SignalP-noTM	Secreted protein
gene0490	Scaffold2	P6	0.578	0.181	25	0.374	25	0.929	3	0.808	SignalP-noTM	Secreted protein
gene0518	Scaffold2	P6	0.822	0.751	20	0.791	20	0.925	1	0.857	SignalP-noTM	Secreted protein
gene0519	Scaffold2	P6	0.612	0.194	21	0.403	21	0.926	12	0.848	SignalP-noTM	Secreted protein
gene0528	Scaffold2	P6	0.619	0.404	29	0.533	29	0.864	14	0.716	SignalP-noTM	Secreted protein
gene0542	Scaffold2	P6	0.77	0.482	22	0.656	22	0.919	14	0.899	SignalP-noTM	Secreted protein
gene0543	Scaffold2	P6	0.789	0.585	23	0.717	23	0.933	12	0.869	SignalP-noTM	Secreted protein
gene0555	Scaffold2	P6	0.92	0.889	22	0.91	22	0.955	18	0.931	SignalP-noTM	Secreted protein
gene0565	Scaffold2	P6	0.676	0.449	31	0.58	31	0.914	20	0.785	SignalP-noTM	Secreted protein
gene0574	Scaffold2	P6	0.642	0.235	27	0.426	23	0.947	16	0.884	SignalP-noTM	Secreted protein
gene0583	Scaffold2	P6	0.865	0.783	21	0.835	21	0.948	17	0.9	SignalP-noTM	Secreted protein
gene0611	Scaffold2	P6	0.712	0.51	29	0.653	29	0.924	26	0.779	SignalP-noTM	Secreted protein
gene0638	Scaffold2	P6	0.87	0.762	20	0.835	20	0.952	12	0.909	SignalP-noTM	Secreted protein
gene0645	Scaffold2	P6	0.816	0.695	23	0.77	23	0.922	16	0.868	SignalP-noTM	Secreted protein
gene0667	Scaffold2	P6	0.918	0.884	27	0.902	27	0.977	18	0.936	SignalP-noTM	Secreted protein
gene0671	Scaffold2	P6	0.757	0.775	20	0.771	20	0.912	17	0.741	SignalP-noTM	Secreted protein
gene0673	Scaffold2	P6	0.834	0.72	21	0.794	21	0.937	15	0.879	SignalP-noTM	Secreted protein
gene0691	Scaffold2	P6	0.927	0.874	27	0.91	27	0.987	13	0.947	SignalP-noTM	Secreted protein
gene0705	Scaffold2	P6	0.796	0.554	20	0.704	20	0.928	17	0.899	SignalP-noTM	Secreted protein
gene0707	Scaffold2	P6	0.758	0.52	21	0.663	21	0.946	13	0.864	SignalP-noTM	Secreted protein
gene0717	Scaffold2	P6	0.742	0.719	25	0.715	25	0.899	17	0.773	SignalP-noTM	Secreted protein
gene0728	Scaffold2	P6	0.806	0.731	25	0.755	25	0.971	7	0.863	SignalP-noTM	Secreted protein
gene0766	Scaffold2	P6	0.632	0.351	19	0.506	19	0.899	1	0.775	SignalP-noTM	Secreted protein
gene0768	Scaffold2	P6	0.808	0.711	24	0.772	24	0.948	18	0.849	SignalP-noTM	Secreted protein
gene0776	Scaffold2	P6	0.849	0.624	23	0.768	23	0.968	17	0.94	SignalP-noTM	Secreted protein
gene0780	Scaffold2	P6	0.856	0.862	24	0.863	24	0.942	19	0.849	SignalP-noTM	Secreted protein
gene0781	Scaffold2	P6	0.717	0.508	24	0.632	24	0.96	18	0.812	SignalP-noTM	Secreted protein
gene0789	Scaffold2	P6	0.624	0.245	28	0.433	28	0.939	8	0.839	SignalP-noTM	Secreted protein
gene0790	Scaffold2	P6	0.849	0.822	27	0.824	27	0.95	14	0.877	SignalP-noTM	Secreted protein
gene0795	Scaffold2	P6	0.858	0.801	26	0.832	26	0.951	16	0.888	SignalP-noTM	Secreted protein
gene0811	Scaffold2	P6	0.777	0.492	25	0.66	25	0.964	21	0.908	SignalP-noTM	Secreted protein
gene0843	Scaffold3	P6	0.81	0.806	28	0.79	28	0.935	10	0.831	SignalP-noTM	Secreted protein
gene0850	Scaffold3	P6	0.705	0.556	33	0.61	33	0.978	16	0.813	SignalP-noTM	Secreted protein
gene0858	Scaffold3	P6	0.829	0.716	20	0.79	20	0.902	18	0.873	SignalP-noTM	Secreted protein
gene0862	Scaffold3	P6	0.722	0.374	20	0.578	20	0.952	19	0.885	SignalP-noTM	Secreted protein
gene0879	Scaffold3	P6	0.774	0.786	25	0.77	25	0.945	19	0.778	SignalP-noTM	Secreted protein
gene0882	Scaffold3	P6	0.762	0.558	21	0.689	21	0.924	19	0.845	SignalP-noTM	Secreted protein
gene0884	Scaffold3	P6	0.616	0.182	27	0.362	18	0.943	17	0.902	SignalP-noTM	Secreted protein
gene0943	Scaffold3	P6	0.61	0.257	21	0.441	21	0.927	17	0.8	SignalP-noTM	Secreted protein
gene0962	Scaffold3	P6	0.576	0.193	21	0.382	21	0.924	1	0.796	SignalP-noTM	Secreted protein
gene0976	Scaffold3	P6	0.847	0.822	22	0.841	22	0.907	18	0.854	SignalP-noTM	Secreted protein
gene0984	Scaffold3	P6	0.739	0.585	26	0.686	26	0.903	19	0.8	SignalP-noTM	Secreted protein
gene0989	Scaffold3	P6	0.765	0.499	23	0.664	23	0.941	19	0.88	SignalP-noTM	Secreted protein
gene0991	Scaffold4	P6	0.73	0.399	26	0.585	26	0.96	17	0.895	SignalP-noTM	Secreted protein
gene1062	Scaffold4	P6	0.713	0.304	22	0.53	22	0.951	12	0.92	SignalP-noTM	Secreted protein
gene1087	Scaffold4	P6	0.803	0.609	21	0.726	21	0.936	5	0.89	SignalP-noTM	Secreted protein
gene1100	Scaffold4	P6	0.524	0.552	25	0.544	25	0.701	19	0.491	SignalP-TM	Secreted protein
gene1101	Scaffold4	P6	0.713	0.385	19	0.572	19	0.935	2	0.872	SignalP-noTM	Secreted protein
gene1114	Scaffold4	P6	0.835	0.739	27	0.791	27	0.941	20	0.884	SignalP-noTM	Secreted protein
gene1118	Scaffold4	P6	0.792	0.738	27	0.743	27	0.95	8	0.847	SignalP-noTM	Secreted protein
gene1129	Scaffold4	P6	0.819	0.772	20	0.806	20	0.904	16	0.834	SignalP-noTM	Secreted protein
gene1146	Scaffold4	P6	0.611	0.259	31	0.421	31	0.945	15	0.827	SignalP-noTM	Secreted protein
gene1150	Scaffold4	P6	0.646	0.26	20	0.462	20	0.926	3	0.853	SignalP-noTM	Secreted protein
gene1165	Scaffold5	P6	0.6	0.638	34	0.515	34	0.939	21	0.696	SignalP-noTM	Secreted protein
gene1186	Scaffold5	P6	0.861	0.698	21	0.802	21	0.949	6	0.927	SignalP-noTM	Secreted protein
gene1198	Scaffold5	P6	0.832	0.605	23	0.748	23	0.951	9	0.928	SignalP-noTM	Secreted protein
gene1206	Scaffold5	P6	0.837	0.799	20	0.83	20	0.933	18	0.845	SignalP-noTM	Secreted protein
gene1237	Scaffold5	P6	0.626	0.417	22	0.536	22	0.875	1	0.727	SignalP-noTM	Secreted protein
gene1248	Scaffold5	P6	0.82	0.488	22	0.69	22	0.986	20	0.966	SignalP-noTM	Secreted protein
gene1273	Scaffold6	P6	0.834	0.789	25	0.812	25	0.932	8	0.859	SignalP-noTM	Secreted protein
gene1290	Scaffold6	P6	0.601	0.241	22	0.435	22	0.911	20	0.789	SignalP-noTM	Secreted protein
gene1299	Scaffold6	P6	0.836	0.773	26	0.809	26	0.918	9	0.867	SignalP-noTM	Secreted protein
gene1301	Scaffold6	P6	0.716	0.312	21	0.538	21	0.968	19	0.918	SignalP-noTM	Secreted protein
gene1319	Scaffold6	P6	0.852	0.681	25	0.791	25	0.955	13	0.921	SignalP-noTM	Secreted protein
gene1366	Scaffold6	P6	0.712	0.81	24	0.726	24	0.843	3	0.696	SignalP-noTM	Secreted protein
gene1380	Scaffold6	P6	0.868	0.829	27	0.848	27	0.954	21	0.891	SignalP-noTM	Secreted protein
gene1398	Scaffold7	P6	0.593	0.149	20	0.353	20	0.933	3	0.864	SignalP-noTM	Secreted protein
gene1401	Scaffold7	P6	0.654	0.371	25	0.529	25	0.876	17	0.796	SignalP-noTM	Secreted protein
gene1409	Scaffold7	P6	0.93	0.896	22	0.92	22	0.965	17	0.94	SignalP-noTM	Secreted protein
gene1411	Scaffold7	P6	0.775	0.573	22	0.691	22	0.937	18	0.871	SignalP-noTM	Secreted protein
gene1413	Scaffold7	P6	0.854	0.78	20	0.832	20	0.946	17	0.879	SignalP-noTM	Secreted protein
gene1440	Scaffold7	P6	0.887	0.802	26	0.866	26	0.962	24	0.91	SignalP-noTM	Secreted protein
gene1454	Scaffold7	P6	0.777	0.702	25	0.73	25	0.916	7	0.829	SignalP-noTM	Secreted protein
gene1468	Scaffold7	P6	0.857	0.726	26	0.813	26	0.96	19	0.906	SignalP-noTM	Secreted protein
gene1486	Scaffold8	P6	0.8	0.646	19	0.75	19	0.908	15	0.856	SignalP-noTM	Secreted protein
gene1506	Scaffold8	P6	0.863	0.858	23	0.867	23	0.964	18	0.858	SignalP-noTM	Secreted protein
gene1509	Scaffold8	P6	0.725	0.299	23	0.53	23	0.974	15	0.945	SignalP-noTM	Secreted protein
gene1586	Scaffold9	P6	0.75	0.449	23	0.627	23	0.94	16	0.888	SignalP-noTM	Secreted protein
gene1589	Scaffold9	P6	0.69	0.551	22	0.623	22	0.913	2	0.767	SignalP-noTM	Secreted protein
gene1594	Scaffold9	P6	0.654	0.232	25	0.429	20	0.956	17	0.907	SignalP-noTM	Secreted protein
gene1610	Scaffold9	P6	0.628	0.641	27	0.604	27	0.839	8	0.655	SignalP-noTM	Secreted protein
gene1612	Scaffold9	P6	0.72	0.645	30	0.674	30	0.868	10	0.772	SignalP-noTM	Secreted protein
gene1655	Scaffold9	P6	0.713	0.599	27	0.645	27	0.91	7	0.79	SignalP-noTM	Secreted protein
gene1671	Scaffold10	P6	0.817	0.64	21	0.755	21	0.957	18	0.887	SignalP-noTM	Secreted protein
gene1680	Scaffold10	P6	0.645	0.268	29	0.45	25	0.969	12	0.864	SignalP-noTM	Secreted protein
gene1681	Scaffold10	P6	0.635	0.222	22	0.43	22	0.937	1	0.865	SignalP-noTM	Secreted protein
gene1684	Scaffold10	P6	0.823	0.79	23	0.811	23	0.899	3	0.836	SignalP-noTM	Secreted protein
gene1695	Scaffold10	P6	0.783	0.748	25	0.769	25	0.925	19	0.798	SignalP-noTM	Secreted protein
gene1698	Scaffold10	P6	0.762	0.674	19	0.728	19	0.91	1	0.8	SignalP-noTM	Secreted protein
gene1712	Scaffold10	P6	0.855	0.765	25	0.821	25	0.937	14	0.892	SignalP-noTM	Secreted protein
gene1717	Scaffold10	P6	0.698	0.244	23	0.477	23	0.968	5	0.946	SignalP-noTM	Secreted protein
gene1756	Scaffold11	P6	0.611	0.287	20	0.463	20	0.905	1	0.778	SignalP-noTM	Secreted protein
gene1760	Scaffold11	P6	0.742	0.724	21	0.73	21	0.925	18	0.756	SignalP-noTM	Secreted protein
gene1766	Scaffold11	P6	0.822	0.652	23	0.754	23	0.955	8	0.899	SignalP-noTM	Secreted protein
gene1783	Scaffold12	P6	0.517	0.66	45	0.621	45	0.727	42	0.34	SignalP-TM	Secreted protein
gene1787	Scaffold12	P6	0.633	0.576	23	0.627	23	0.888	20	0.641	SignalP-noTM	Secreted protein
gene1796	Scaffold12	P6	0.748	0.341	21	0.569	21	0.968	10	0.95	SignalP-noTM	Secreted protein
gene1798	Scaffold12	P6	0.636	0.208	33	0.39	21	0.942	18	0.913	SignalP-noTM	Secreted protein
gene1805	Scaffold12	P6	0.848	0.796	21	0.829	21	0.92	13	0.87	SignalP-noTM	Secreted protein
gene1818	Scaffold12	P6	0.771	0.678	19	0.738	19	0.875	12	0.809	SignalP-noTM	Secreted protein
gene1882	Scaffold14	P6	0.861	0.874	21	0.863	21	0.947	17	0.859	SignalP-noTM	Secreted protein
gene1891	Scaffold14	P6	0.859	0.859	24	0.845	24	0.936	3	0.875	SignalP-noTM	Secreted protein
gene1917	Scaffold14	P6	0.76	0.514	20	0.67	20	0.921	17	0.862	SignalP-noTM	Secreted protein
gene1921	Scaffold15	P6	0.78	0.574	21	0.7	21	0.927	1	0.871	SignalP-noTM	Secreted protein
gene1963	Scaffold16	P6	0.851	0.886	20	0.864	20	0.896	18	0.836	SignalP-noTM	Secreted protein
gene2050	Scaffold18	P6	0.688	0.368	20	0.55	20	0.913	1	0.843	SignalP-noTM	Secreted protein
gene2054	Scaffold19	P6	0.763	0.679	26	0.721	26	0.903	10	0.809	SignalP-noTM	Secreted protein
gene2058	Scaffold19	P6	0.87	0.757	20	0.833	20	0.951	11	0.911	SignalP-noTM	Secreted protein
gene2066	Scaffold19	P6	0.585	0.483	26	0.526	26	0.784	1	0.65	SignalP-noTM	Secreted protein
gene2067	Scaffold19	P6	0.655	0.65	19	0.646	19	0.829	1	0.665	SignalP-noTM	Secreted protein
gene2115	Scaffold21	P6	0.644	0.161	17	0.389	17	0.976	13	0.932	SignalP-noTM	Secreted protein
gene2119	Scaffold21	P6	0.676	0.248	20	0.474	20	0.945	18	0.904	SignalP-noTM	Secreted protein
gene2120	Scaffold21	P6	0.861	0.764	20	0.834	20	0.954	10	0.892	SignalP-noTM	Secreted protein
gene2123	Scaffold21	P6	0.726	0.598	23	0.692	23	0.935	19	0.765	SignalP-noTM	Secreted protein
gene2133	Scaffold22	P6	0.741	0.535	25	0.667	25	0.897	22	0.825	SignalP-noTM	Secreted protein
gene2142	Scaffold23	P6	0.704	0.326	22	0.533	22	0.949	1	0.897	SignalP-noTM	Secreted protein
gene2144	Scaffold23	P6	0.778	0.584	20	0.703	20	0.926	11	0.863	SignalP-noTM	Secreted protein
gene2146	Scaffold24	P6	0.624	0.349	20	0.509	20	0.85	2	0.753	SignalP-noTM	Secreted protein
