# Supplementary material for: Whole-Genome Sequencing and Pathogenic Characterization of a Pasteurella multocida Serotype A Isolate from a Case of Respiratory Disease in Tan Sheep
Source: Microorganisms. 2026 Jan 9;14(1):154. doi: 10.3390/microorganisms14010154 (PMC12843858; doi:10.3390/microorganisms14010154)
Supplement: Supplementary file 1 [file microorganisms-14-00154-s001.zip › Table S12. Core components of the Sec-SRP, Tat, and partial T6SS protein secretion systems identified in strain P6.csv]

Table S12. Core components of the Sec-SRP, Tat, and partial T6SS protein secretion systems identified in strain P6.
System	Component	Gene ID	Location	KO Number	Function
Sec-SRP	SecA	gene2060	Scaffold19	K03070	Preprotein translocase ATPase
Sec-SRP	SecB	gene1606	Scaffold9	K03071	Protein-export chaperone
Sec-SRP	SecD	gene0744	Scaffold2	K03072	Translocase subunit
Sec-SRP	SecE	gene2035	Scaffold18	K03073	Translocon channel subunit
Sec-SRP	SecF	gene0743	Scaffold2	K03074	Translocase subunit
Sec-SRP	SecG	gene0722	Scaffold2	K03075	Translocase subunit
Sec-SRP	SecY	gene1644	Scaffold9	K03076	Translocon channel protein
Sec-SRP	YajC	gene0745	Scaffold2	K03210	Translocase subunit
Sec-SRP	YidC	gene1534	Scaffold8	K03217	Membrane protein insertase
Sec-SRP	Ffh (SRP54)	gene1516	Scaffold8	K03106	Signal recognition particle
Sec-SRP	FtsY	gene1799	Scaffold12	K03110	SRP receptor
Tat	TatA	gene1429	Scaffold7	K03116	Translocase protein
Tat	TatB	gene1428	Scaffold7	K03117	Translocase protein
Tat	TatC	gene1427	Scaffold7	K03118	Translocase protein
Type VI	PpkA	gene0879	Scaffold3	K11912	Ser/Thr protein kinase
