# Supplementary material for: Whole-Genome Sequencing and Pathogenic Characterization of a Pasteurella multocida Serotype A Isolate from a Case of Respiratory Disease in Tan Sheep
Source: Microorganisms. 2026 Jan 9;14(1):154. doi: 10.3390/microorganisms14010154 (PMC12843858; doi:10.3390/microorganisms14010154)
Supplement: Supplementary file 1 [file microorganisms-14-00154-s001.zip › Table S13. High-confidence core virulence determinants in strain P6.csv]

Table S13. High-confidence core virulence determinants in strain P6.
Gene ID	Hit Gene Name	Gene Function	Identity(%)	Coverage(%)	Evalue	Pathogen Species	Host Species	Disease
gene2073	pdxS	encodes the putative pyridoxal 5'-phosphate synthase subunit PdxS	89.2	100	4.10E-145	Actinobacillus pleuropneumoniae	Mus musculus (related: house mouse)	pleuropneumonia (pig)
gene1619	tnaA	tryptophanase	89	100	5.40E-248	Escherichia coli	Caenorhabditis elegans (related: roundworm)	urinary tract infection
gene1255	iscU	Fe-S cluster sensor	86.7	100	1.00E-60	Salmonella enterica	Mus musculus (related: house mouse)	salmonellosis
gene0804	galE	UDP-glucose 4-epimerase	86.3	100	3.10E-173	Haemophilus influenzae	Mus musculus (related: house mouse)	nosocomial infection
gene1542	crp	regulators of systemic infection	85.9	96.2	1.50E-101	Salmonella enterica	Mus musculus (related: house mouse)	food poisoning
gene1339	metJ	master repressor of the methionine regulon	84.8	100	2.80E-48	Salmonella enterica	Mus musculus (related: house mouse);Homo sapiens (related: human)	salmonellosis
gene0828	dmsA	putative dimethylsulfoxide (DMSO) reductase, catalytic subunit	84	99.1	0	Haemophilus influenzae	Mus musculus (related: house mouse);Homo sapiens (related: human)	Haemophilus influenzae disease
gene1351	lsrF	3-hydroxy-2,4-pentadione 5-phosphate thiolase	83.1	100	1.30E-138	Escherichia coli	Anas platyrhynchos (related: mallard)	meningitis
gene0011	hfq	stationary-phase and virulence gene regulation	82.8	96.9	1.80E-33	Haemophilus ducreyi	Homo sapiens (related: human)	chancroid
gene0020	ptsH	phosphocarrier protein HPr	82.4	100	2.30E-32	Erwinia amylovora	Malus domestica (related: apple)	fire blight
gene0055	DksA	response regulator	82.4	97.9	1.70E-64	Salmonella enterica	Mus musculus (related: house mouse)	salmonellosis
gene1526	bipA	putative GTPase	82.2	97.7	7.20E-293	Yersinia pestis	Mus musculus (related: house mouse);Homo sapiens (related: human)	pneumonic plague
gene0735	arcA	aerobic respiration control protein	81.4	100	5.30E-111	Escherichia coli	Anas platyrhynchos (related: mallard)	meningitis
gene0125	tsaA	peroxiredoxin	81	100	5.30E-96	Salmonella enterica	Galleria mellonella (related: Greater wax moth)	salmonellosis
gene0814	guaB	inosine-5'-monophosphate dehydrogenase	80.9	100	1.10E-222	Erwinia amylovora	Malus domestica (related: apple)	fire blight
gene1930	leuC	3-isopropylmalate dehydratase large subunit	80.3	99.6	3.10E-219	Klebsiella pneumoniae	Mus musculus (related: house mouse)	pneumonia
gene0267	FNR;fnr	global regulator;transcription factor, is a global regulator of pathways meant to facilitate gene expression	79.5	96.8	4.90E-107	Escherichia coli	Homo sapiens (related: human);Mus musculus (related: house mouse)	colibacillosis;infection
gene1352	lsrB	autoinducer-2 ABC transporter periplasmic binding protein	79.2	99.4	3.60E-153	Escherichia coli	Anas platyrhynchos (related: mallard)	meningitis
gene0358	trpB	tryptophan synthase beta chain	78.9	97.8	1.20E-182	Erwinia amylovora	Malus domestica (related: apple)	fire blight
gene0034	rfaE	part of cluster invloved in lipooligosaccharide synthesis	78.3	99.6	1.20E-215	Glaesserella parasuis	Sus scrofa (related: pig)	Glasser's disease
gene0497	sodA	cytoplasmic superoxide dismutase	77.2	96.3	7.20E-91	Salmonella enterica	Galleria mellonella (related: Greater wax moth)	salmonellosis
gene0387	mdh	malate dehydrogenase	77.2	100	1.90E-129	Edwardsiella ictaluri	Ictalurus punctatus (related: channel catfish)	enteric septicemia
gene0143	cpxA	sensor histidine kinase	76.9	98.6	8.40E-95	Actinobacillus pleuropneumoniae	Mus musculus (related: house mouse)	pleuropneumonia (pig)
gene2048	hupA	nucleoid-associated protein, is a basic DNA-binding protein involved in gene regulation	76.7	100	1.30E-30	Edwardsiella tarda	Danio rerio (related: zebrafish)	hemorrhagic septicemia
gene1035	htpG	heat shock protein 90 chaperone	76.5	98.4	3.50E-279	Escherichia coli	Rattus rattus (related: black rat);Mus musculus (related: house mouse)	diarrhea
gene1584	adhE	acetaldehyde-CoA/alcohol dehydrogenase	76.4	98.7	0	Streptococcus suis	Danio rerio (related: zebrafish);Homo sapiens (related: human)	meningitis
gene0715	frdA	fumarate reductase	76.4	100	5.70E-271	Edwardsiella ictaluri	Ictalurus punctatus (related: channel catfish)	enteric septicemia
gene0742	glyA	serine hydroxymethyltransferase	76.4	100	1.20E-187	Edwardsiella ictaluri	Ictalurus punctatus (related: channel catfish)	enteric septicemia
gene1135	purA	pathogenicity island;adenylosuccinate synthetase	76.2	100	4.50E-201	Salmonella enterica	Danio rerio (related: zebrafish);Mus musculus (related: house mouse)	food poisoning;gastroenteritis
gene0774	lrp	leucine-responsive regulatory protein	75.9	99.4	2.80E-63	Erwinia amylovora	Nicotiana tabacum (related: common tobacco);Pyrus communis (related: Pear);Malus domestica (related: apple)	fire blight
gene0733	smpB	trans-translation is a bacterial translational control system that directs the modification and degradation of proteins,	75.9	98.1	5.40E-67	Escherichia coli	Gallus gallus (related: chicken)	avian colibacillosis
gene1929	leuD	3-isopropylmalate dehydratase small subunit	75	99.5	1.60E-92	Klebsiella pneumoniae	Mus musculus (related: house mouse)	pneumonia
gene1956	pnp	polynucleotide phosphorylase, an exoribonuclease involved in RNA processing and degradation	75	97.9	4.00E-303	Salmonella enterica	Sus scrofa (related: pig)	food poisoning
gene1004	LuxS	controller in the quorum sensing	74.7	98.8	1.30E-71	Escherichia coli	Gallus gallus (related: chicken)	cellulitis;colibacillosis;swollen head syndrome
gene1731	pgi	glucose-6-phosphate isomerase	74.5	100	8.20E-248	Erwinia amylovora	Malus domestica (related: apple)	fire blight
gene1503	prt	OAg biosynthesis	74.5	99.7	4.90E-122	Salmonella enterica	Mus musculus (related: house mouse)	colitis
gene0845	rpoE	regulators of systemic infection	74.3	100	3.70E-78	Salmonella enterica	Mus musculus (related: house mouse)	food poisoning
gene1120	magA	contributes to K1 capsular polysaccharide (CPS) biosynthesis	74.1	99.5	3.60E-81	Klebsiella pneumoniae	Mus musculus (related: house mouse)	urinary tract infection;nosocomial pneumonia;abdominal infection
gene1701	napA	periplasmic nitrate reductase	73.9	99.6	0	Escherichia coli	Rattus rattus (related: black rat)	urinary tract infection
gene0195	htrA;HtrA	protease	73.9	99.1	2.70E-188	Glaesserella parasuis	Sus scrofa (related: Pig);Mus musculus (related: house mouse)	Glasser's disease
gene0777	rarA	Holliday junction DNA helicase	73.8	100	1.60E-185	Klebsiella pneumoniae	Caenorhabditis elegans (related: roundworm)	pneumonia
gene1944	clpP	ATP-dependent Clp protease proteolytic subunit	73.3	99	3.90E-80	Pseudomonas aeruginosa	Mus musculus (related: house mouse)	nosocomial infection
gene1931	LeuB	3-isopropylmalate dehydrogenase	73.1	99.4	2.00E-154	Salmonella enterica	Mus musculus (related: house mouse)	infection
gene1311	corA	magnesium/nickel/cobalt transporter	72.8	100	3.20E-127	Pectobacterium carotovorum	Apium graveolens (no common name found);Daucus carota (related: carrot)	soft rot
gene0021	ptsI	phosphoenolpyruvate-protein phosphotransferase	72.1	99.8	6.80E-237	Escherichia coli	Anas platyrhynchos (related: mallard)	avian colibacillosis
gene1987	purL (Dda3937_03379)	phosphoribosylformyl-glycineamide synthetase	71.9	99.9	0	Dickeya dadantii	Cichorium intybus (related: chicory)	soft rot
gene1357	lsrK	autoinducer-2 kinase	71.4	99.8	5.40E-225	Escherichia coli	Anas platyrhynchos (related: mallard)	meningitis
gene0576	pfkA	ATP-dependent 6-phosphofructokinase	71.3	99.7	1.00E-133	Erwinia amylovora	Malus domestica (related: apple)	fire blight
gene0388	argR	arginine repressor	70.9	97.4	1.50E-53	Citrobacter rodentium	Mus musculus (related: house mouse)	infection
gene0080	aroA	3-phosphoshikimate 1-carboxyvinyltransferase	70.8	97.7	3.00E-168	Salmonella enterica	Dictyostelium discoideum (related: amoeba);Mus musculus (related: house mouse)	salmonellosis
gene0234	purF (Dda3937_02099)	amidophosphoribosyl transferase	70.7	99.8	7.30E-211	Dickeya dadantii	Cichorium intybus (related: chicory)	soft rot
gene1658	speB	agmatinase	70.7	99.3	4.10E-132	Escherichia coli	Gallus gallus (related: chicken)	colibacillosis
gene1013	ybeY	endoribonuclease	70.5	98.1	2.00E-61	Yersinia enterocolitica	Homo sapiens (related: human)	yersiniosis
gene2043	RpoB	beta-subunit of the RNA polymerase	70.1	99.7	0	Acinetobacter baumannii	Caenorhabditis elegans (related: roundworm)	nosocomial infection
gene1427	tatC	virulence;translocate folded proteins	70	99.2	1.80E-93	Vibrio cholerae	Mus musculus (related: house mouse)	cholera
gene1524	glnA	glutamine synthetase	70	98.3	1.90E-197	Salmonella enterica	Homo sapiens (related: human)	salmonellosis
gene1670	ilvA	threonine dehydratase	69.2	98.6	8.30E-210	Erwinia amylovora	Malus domestica (related: apple)	fire blight
gene2049	glmS	glucosamine-fructose-6-phosphateaminotransferase	69.2	100	1.30E-241	Erwinia amylovora	Malus domestica (related: apple)	fire blight
gene1616	oadB	oxaloacetate decarboxylase beta subunit	69.1	99.1	2.10E-158	Vibrio cholerae	Galleria mellonella (related: Greater wax moth)	cholera
gene0874	RecA	DNA strand exchange and recombination protein	69	98.3	7.90E-135	Acinetobacter baumannii	Caenorhabditis elegans (related: roundworm);Galleria mellonella (related: greater wax moth)	nosocomial infection
gene1276	oxyR	regulatory protein sensor for oxidative stress	68.5	100	4.60E-120	Salmonella enterica	Galleria mellonella (related: Greater wax moth)	salmonellosis
gene0637	artP	arginine ABC transporter, ATP-binding protein	68.3	100	2.00E-89	Citrobacter rodentium	Mus musculus (related: house mouse)	infection
gene0933	pyrE (Dda3937_03258)	orotate phosphoribosyl transferase	68.1	99.5	1.80E-81	Dickeya dadantii	Cichorium intybus (related: chicory)	soft rot
gene1945	clpX	ATP-binding subunit of ATP-dependent Clp protease	68.1	98.5	4.50E-158	Xanthomonas campestris	Brassica oleracea (no common name found)	black rot
gene0209	rcsA (PA0565)	alkyl hydroperoxidase D-like protein	67.6	95.6	1.20E-31	Pseudomonas aeruginosa	Drosophila melanogaster (related: fruit fly);Caenorhabditis elegans (related: roundworm)	nosocomial infection
gene1353	lsrD	autoinducer-2 ABC transporter membrane subunit	67.6	98.2	3.30E-119	Escherichia coli	Anas platyrhynchos (related: mallard)	meningitis
gene1932	leuA (Dda3937_04301)	2-isopropylmalate synthase	67.5	97.9	1.00E-191	Dickeya dadantii	Cichorium intybus (related: chicory)	soft rot
gene1155	SpoT	bifunctional (p)ppGpp synthetase II/ guanosine-3',5'-bis pyrophosphate 3'-pyrophosphohydrolase	67.4	99.9	4.70E-280	Salmonella enterica	Mus musculus (related: house mouse);Homo sapiens (related: human)	salmonellosis
gene2141	carA	encodes the predicted small chain of carbamoylphosphate synthetase	67.3	96.6	9.70E-147	Pseudomonas syringae	Arabidopsis thaliana (related: thale cress);Solanum lycopersicum (related: Tomato)	bacterial speck (tomato)
gene1354	lsrC	autoinducer-2 ABC transporter membrane subunit	67.3	97.6	4.30E-111	Escherichia coli	Anas platyrhynchos (related: mallard)	meningitis
gene0741	XC_0509	phosphoribosylamine-glycine ligase	66.6	99.5	5.00E-160	Xanthomonas campestris	Raphanus sativus (related: radish)	black rot
gene1655	potD	polyamine transport protein	66.4	99.7	4.70E-140	Glaesserella parasuis	Sus scrofa (related: Pig);Mus musculus (related: house mouse)	Glasser's disease
gene0115	speC	constitutive ornithine decarboxylase	66.2	99.6	6.90E-287	Escherichia coli	Gallus gallus (related: chicken)	colibacillosis
gene1070	cobB (Yp_1760)	protein deacetylase	66.2	100	2.00E-24	Yersinia pestis	Mus musculus (related: house mouse)	plague
gene1222	Fur	global ferric uptake regulator	65.9	90.4	3.30E-47	Escherichia coli	Mus musculus (related: house mouse)	urinary tract infection
gene0018	Orn	oligoribonuclease	65.9	95.7	5.30E-66	Pseudomonas aeruginosa	Mus musculus (related: house mouse)	opportunistic infection
gene0120	himD	regulators of systemic infection	65.6	98.9	9.00E-30	Salmonella enterica	Mus musculus (related: house mouse)	food poisoning
gene1697	napC	cytochrome c-type protein	64.9	95.9	1.00E-75	Escherichia coli	Rattus rattus (related: black rat)	urinary tract infection
gene0921	relA	GTP pyrophosphokinase	64.7	100	9.50E-292	Haemophilus ducreyi	Homo sapiens (related: human)	chancroid
gene1005	purT	formate-dependent phosphoribosylglycinamide formyltransferase	64.5	99.5	3.10E-140	Escherichia coli	Homo sapiens (related: human);Mus musculus (related: house mouse)	infection
gene0425	EaAdeP (EAMY 3685)	putative AzgA family transporter	64.4	99.8	1.10E-154	Erwinia amylovora	Pyrus communis (related: Pear);Malus domestica (related: apple)	fire blight
gene0568	RNase III	endoribonucleases	64.3	98.2	1.90E-81	Salmonella enterica	Galleria mellonella (related: greater wax moth)	food poisoning
gene1494	hisA	N-(5'-phospho-L-ribosyl-formimino)-5-amino-1-(5'-phosphoribosyl)-4-imidazolecarboxamide isomerase	63.8	97.6	1.60E-89	Erwinia amylovora	Nicotiana tabacum (related: common tobacco);Malus domestica (related: apple)	fire blight
gene0281	cspC	cold shock protein	63.8	100	3.50E-23	Salmonella enterica	Homo sapiens (related: human);Mus musculus (related: house mouse)	salmonellosis
gene1128	ppiB	peptidyl-prolyl cis-trans isomerase	63.7	99.4	1.10E-57	Salmonella enterica	Mus musculus (related: house mouse)	salmonellosis
gene1355	lsrA	autoinducer-2 ABC transporter ATP binding subunit	63.7	99.2	2.60E-176	Escherichia coli	Anas platyrhynchos (related: mallard)	meningitis
gene1922	sodCI;SodCI	superoxide dismutase [Cu-Zn] 1;periplasmic superoxide dismutase	63.6	99.2	1.80E-47	Salmonella enterica	Mus musculus (related: house mouse);Galleria mellonella (related: Greater wax moth)	salmonellosis
gene1675	rpe (FTN_1221)	D-ribulose-phosphate 3-epimerase	63.5	99.6	4.70E-77	Francisella tularensis	Drosophila melanogaster (related: fruit fly)	tularemia
gene0573	yaaA	alanine/glycine transport protein	63.4	98.4	1.70E-91	Klebsiella pneumoniae	Mus musculus (related: house mouse)	pneumonia
gene0944	cpxR	transcriptional regulatory protein	63.4	99.1	1.60E-75	Dickeya dadantii	Solanum tuberosum (related: potato)	soft rot
gene1230	argD	acetylornithine/succinyldiaminopimelate aminotransferase;argDgene encodes a predicted N-acetylornithine aminotransferase enzyme	62.9	97.5	2.10E-144	Erwinia amylovora	Pyrus communis (related: pear);Nicotiana tabacum (related: common tobacco);Malus domestica (related: apple)	fire blight
gene0297	RplY	50S ribosomal protein	62.8	100	2.20E-28	Pectobacterium carotovorum	Zantedeschia aethiopica (related: arum-lily);Brassica rapa (related: field mustard);Zantedeschia elliottiana (no common name found)	soft rot
gene0189	dnaJ	heat shock protein	62.6	99.5	4.10E-134	Pseudomonas aeruginosa	Drosophila melanogaster (related: fruit fly)	opportunistic infection
gene0552	gntR	fatty acid metabolism regulator	62.5	96.3	2.40E-82	Klebsiella pneumoniae	Mus musculus (related: house mouse)	pneumonia
gene1100	tolB	colicin import protein	62.4	99.5	3.90E-152	Citrobacter rodentium	Mus musculus (related: house mouse);Homo sapiens (related: human)	colitis
gene2074	pdxT	encodes the putative pyridoxal 5'-phosphate synthase subunit PdxT	62.3	99	1.10E-58	Actinobacillus pleuropneumoniae	Mus musculus (related: house mouse)	pleuropneumonia (pig)
gene0228	fadD	encoding a long-chain fatty acyl coenzyme A (acyl-CoA) ligase	62.3	100	4.50E-209	Vibrio cholerae	Oryctolagus cuniculus (related: rabbit)	cholera
gene0096	fumC	fumarate hydratase class II	62.2	99.8	6.20E-164	Salmonella enterica	Mus musculus (related: house mouse)	salmonellosis
gene1653	yqiC	membrane fusogenic activity	62	95.2	1.60E-22	Salmonella enterica	Homo sapiens (related: human)	salmonellosis
gene0761	znuB	Zn(2(+)) ABC transporter membrane subunit	61.4	99.2	9.40E-85	Escherichia coli	Sus scrofa (related: pig)	infection
gene1891	bab2_1109	ABC transporter periplasmic binding protein	61.1	91.3	2.70E-105	Brucella abortus	Mus musculus (related: house mouse)	brucellosis
gene1746	phoB	transcriptional regulator	61.1	97	4.30E-73	Salmonella enterica	Mus musculus (related: house mouse)	gastroenteritis
gene1429	tatA	virulence;translocate folded proteins	61	100	7.80E-16	Vibrio cholerae	Mus musculus (related: house mouse)	cholera
gene2142	vacJ	virulence related outer membrane lipoprotein	60.9	100	2.00E-89	Glaesserella parasuis	Mus musculus (related: house mouse)	Glasser's disease
gene0496	cpdB	2�?3�?cyclic phosphodiesterase	60.8	99.1	4.80E-247	Escherichia coli	Gallus gallus (related: chicken)	colibacillosis
gene1776	XC_0892	glutamate-1-semialdehyde aminotransferase	60.5	99.1	8.00E-150	Xanthomonas campestris	Raphanus sativus (related: radish)	black rot
gene0312	rv3111	involved in hypoxia-responsive molybdenum cofactor biosynthesis	60.4	94.3	5.60E-40	Mycobacterium tuberculosis	Mus musculus (related: house mouse)	tuberculosis
gene2210	tnpA	regulatory RNA/ transposase for IS200	60.1	96.1	4.40E-50	Salmonella enterica	Mus musculus (related: house mouse);Homo sapiens (related: human)	salmonellosis
