# Supplementary material for: Whole-Genome Sequencing and Pathogenic Characterization of a Pasteurella multocida Serotype A Isolate from a Case of Respiratory Disease in Tan Sheep
Source: Microorganisms. 2026 Jan 9;14(1):154. doi: 10.3390/microorganisms14010154 (PMC12843858; doi:10.3390/microorganisms14010154)
Supplement: Supplementary file 1 [file microorganisms-14-00154-s001.zip › Table S14. Comparative analysis of virulence-associated genes shared between Pasteurella multocida P6 and reference strain PM70 (AE004439)..csv]

Table S14. Comparative analysis of virulence-associated genes shared between Pasteurella multocida P6 and reference strain PM70 (AE004439).
Vfs	VFDB ID	Description	AE004439	P6
LOS (CVF494)	VFG013412	UDP-3-O-(R-3-hydroxymyristoyl)-N-acetylglucosamine deacetylase	38	40
Heme biosynthesis (CVF506)	VFG013621	outer membrane lipoprotein LolB precursor	14	14
HitABC (VF0268)	VFG000344	iron(III	14	13
fimbrial low-molecular-weight protein (Flp) pili (AI104)	VFG042805	RcpC	11	9
HSI-I (VF0334)	VFG002059	type six secretion associated protein TagT, ATP-binding component of ABC transporter	6	6
Chu (VF0227)	VFG000922	heme permease protein ChuU	6	6
Beta-hemolysin/cytolysin (CVF171)	VFG005776	ABC (ATP-binding cassette	6	6
Capsule (VF0003)	VFG001302	capsular polysaccharide synthesis enzyme Cap8F	5	6
BfmRS (VF0463)	VFG038219	biofilm-controlling response regulator	5	5
Heme utilization (CVF769)	VFG037536	hypothetical protein	3	5
Cytochrome c maturation (ccm) locus (CVF358)	VFG010862	ABC transporter involved in cytochrome c biogenesis, ATPase component CcmA	5	5
alpha-Hemolysin (VF0225)	VFG000907	Hemolysin B	4	5
EF-Tu (VF0460)	VFG046465	elongation factor Tu	2	5
Alginate regulation (CVF523)	VFG014950	serine protease MucD precursor	4	4
P. syringae TTSS effectors (CVF534)	VFG015347	type III effector HopAJ2	4	4
LOS (VF0044)	VFG000331	ADP-heptose synthase	4	4
Capsule (VF0043)	VFG000699	capsular polysaccharide export protein BexD	4	4
pyoverdine (IA001)	VFG044083	transcriptional regulator PtxR	4	4
Capsule (VF0361)	VFG002181	ABC transporter, ATP-binding protein	4	4
Capsule (VF0560)	VFG048797	UDP-glucose 6-dehydrogenase	4	4
The repeat in toxin (RTX) (CVF795)	VFG038916	RTX toxin transporter, ATPase protein	3	3
Tap type IV pili (CVF783)	VFG038431	type IV pilus assembly ATPase, PilB-like	3	3
Capsule (VF0543)	VFG046732	glycosyltransferase family 2 protein	3	3
FHA (VF0025)	VFG000001	filamentous hemagglutinin/adhesin	2	3
MymA operon (CVF649)	VFG030400	fatty-acid--CoA ligase	3	3
Haemophilus iron transport locus (CVF501)	VFG013191	binding-protein-dependent transport systems inner membrane component	3	3
Exopolysaccharide (CVF495)	VFG013517	phosphoglucosamine mutase	3	3
Hgp (VF0270)	VFG000347	hemoglobin-binding protein	3	1
BopD (VF0362)	VFG002197	sugar-binding transcriptional regulator, LacI family	2	3
LPS O-antigen (P. aeruginosa) (CVF520)	VFG014134	O-antigen initiating glycosyl transferase	3	3
Ent (VF0562)	VFG048488	iron-enterobactin transporter ATP-binding protein	2	3
P2 protein (VF0042)	VFG000336	outer membrane protein P2 (ompP2	3	2
Polar flagella (VF0473)	VFG038840	flagellar-related 3-oxoacyl-ACP reductase	2	3
FbpABC (VF0272)	VFG001206	iron(III	3	3
direct heme uptake system (IA062)	VFG044246	heme iron utilization protein	3	3
Purine biosynthesis (VF0559)	VFG047564	phosphoribosylaminoimidazole synthetase	2	2
RelA (VF0287)	VFG001826	Probable GTP pyrophosphokinase RelA (ATP:GTP 3'-pyrophosphotransferase	2	2
polar flagella (AI149)	VFG043350	flagellar synthesis regulator FleN	2	2
Capsule (VF0323)	VFG001971	D-arabinose 5-phosphate isomerase	2	2
Pyrimidine biosynthesis (VF0558)	VFG047726	carbamoyl phosphate synthase small subunit	2	2
MgtBC (VF0106)	VFG000574	Mg2+ transport protein	2	2
Capsule (VF0079)	VFG000257	capsule polysaccharide export inner-membrane protein CtrC	2	2
TlyC (VF0489)	VFG040705	hemolysin C	2	2
O-antigen (CVF043)	VFG002901	histidine transport system permease protein HisQ	1	2
Biotin metabolism (CVF838)	VFG047443	biotin-acetyl-CoA-carboxylase	2	2
sialidase (VF0391)	VFG002285	sialidase	1	2
MntABC (VF0455)	VFG037064	Manganese transport system membrane protein MntB	1	2
vulnibactin (IA023)	VFG044185	phospho-2-dehydro-3-deoxyheptonate aldolase	2	2
Flagella (CVF521)	VFG014369	two-component sensor	2	2
LPS (CVF383)	VFG011399	(3R	2	2
Tap type IV pili (VF0475)	VFG038429	type IV pilus prepilin TapA	2	2
Alginate (VF0091)	VFG000135	anti-sigma factor MucA, inhibitor of alg gene expression	2	2
Dot/Icm (SS047)	VFG010515	Dot/Icm type IV secretion system effector LidL	2	2
Colibactin (VF0573)	VFG049157	colibactin hybrid non-ribosomal peptide synthetase/type I polyketide synthase ClbK	2	2
Flagella (VF0394)	VFG002319	flagellar biosynthesis sigma factor	2	2
Capsule I (VF0436)	VFG002563	ATP-binding ABC transporter capsular polysaccharide export protein	2	2
thioquinolobactin (IA009)	VFG044378	QbsC	1	2
RTX toxin (CVF263)	VFG007023	RTX toxin transporter RtxB	2	2
Invasion of brain endothelial cells (Ibes) (CVF429)	VFG034684	Cation efflux system protein cusC	2	2
Pyridine-2,6-dithiocarboxylic acid (PDTC) (IA030)	VFG044396	putative aminotransferase	2	2
Biotin synthesis (VF0552)	VFG047512	biotin synthase	2	2
LOS (VF0326)	VFG001941	alpha-2,3 sialyltransferas	2	2
AdeFGH efflux pump (VF0504)	VFG037705	membrane-fusion protein	2	2
PhoP/R (CVF331)	VFG009810	Possible two component system response sensor kinase membrane associated PhoR	2	2
T4SS effectors (CVF803)	VFG039491	Coxiella Dot/Icm type IVB secretion system translocated effector	2	2
LspA1-LspB (SS121)	VFG042303	large supernatant protein exporter	2	2
Oligopeptide-binding protein (CVF240)	VFG032255	oligopeptide ABC transporter substrate-binding protein	2	2
Iron/manganese transport (CVF459)	VFG012585	SitC	2	2
P5 protein (VF0041)	VFG000335	outer membrane protein P5 (ompA	2	2
Transferrin and lactoferrin-mediated iron uptake (IA066)	VFG044073	putative TonB-denpendent outer membrane receptor	0	2
LOS (CVF396)	VFG011805	aspartate racemase	2	2
Ton system (CVF202)	VFG018806	biopolymer transport protein	2	2
MOMP (AI392)	VFG043573	molecular chaperone DnaK	2	2
Acinetobactin (VF0467)	VFG037386	ferric siderophore ABC transporter, ATP-binding protein BauE	2	1
T3SS (SS026)	VFG042129	hypothetical protein	1	1
Tryptophan synthesis (CVF308)	VFG022640	anthranilate phosphoribosyltransferase	1	1
ClpP (VF0074)	VFG000077	ATP-dependent Clp protease proteolytic subunit	1	1
SodB (VF0169)	VFG001867	superoxide dismutase	1	1
T3SS (SS007)	VFG042241	HrpX	1	1
HmbR (VF0048)	VFG000266	hemoglobin receptor	1	1
MAM7 (VF0512)	VFG045345	multivalent adhesion molecule MAM7	1	1
Capsule (CVF186)	VFG005975	exopolysaccharide biosynthesis protein	1	1
Mycobactin (CVF315)	VFG026700	anthranilate synthase component I	1	1
Leucine synthesis (CVF309)	VFG009380	3-isopropylmalate dehydratase, small subunit	1	1
Rhizoferrin (VF0551)	VFG044196	MFS transporter, inner membrane protein responsible for uptake of the ferric-siderophore complex	1	1
CadF (VF0322)	VFG001931	outer membrane fibronectin-binding protein	1	1
Acinetobactin (CVF768)	VFG037278	ABC-type multidrug transport system, ATPase and permease component	0	1
ClpC (VF0072)	VFG000079	endopeptidase Clp ATP-binding chain C	1	1
Type VII secretion system (VF0403)	VFG002409	type VII secretion system protein EssC, FtsK/SpoIIIE family ATPase	1	1
Shu (VF0256)	VFG013069	permease of iron compound ABC transport system	1	1
Streptococcal enolase (CVF153)	VFG005579	phosphopyruvate hydratase	1	1
NlpI (AI331)	VFG043545	lipoprotein NlpI	1	1
AhpC (CVF322)	VFG026890	Alkyl hydroperoxide reductase subunit C, AhpC (alkyl hydroperoxidase C	1	1
Flagella (VF0430)	VFG002525	chemotaxis protein CheY	1	0
Capsular polysaccharide (CVF282)	VFG007627	cytoplasmic phosphatase	1	1
RecN (VF0457)	VFG037118	DNA repair protein RecN	1	1
Achromobactin biosynthesis and transport (CVF555)	VFG016160	achromobactin biosynthetic protein AcsB	1	1
Trigger factor (CVF149)	VFG005552	Trigger factor, putative	1	1
MsrAB (VF0456)	VFG037100	-	1	1
FarAB (VF0450)	VFG036956	fatty acid efflux system protein FarB	1	1
Isd (VF0015)	VFG001322	iron-regulated surface determinant protein F, ATP-binding-cassette-type transmembrane transporter	1	1
Post-translocation chaperone (CVF670)	VFG032908	putative post-translocation molecular chaperone	1	1
NuoG (CVF620)	VFG024126	NADH dehydrogenase subunit G	1	1
Proline synthesis (CVF307)	VFG022639	pyrroline-5-carboxylate reductase ProC	1	1
Purine synthesis (CVF306)	VFG009331	phosphoribosylaminoimidazole-succinocarboxamide synthase	1	1
KatA (VF0454)	VFG037028	catalase	1	1
Phospholipase D (VF0469)	VFG037203	phosphatidylserine/phosphatidylglycerophosphate/cardiolipin synthase	1	1
SodCI (VF0109)	VFG000463	Gifsy-2 prophage: superoxide dismutase precursor (Cu-Zn	1	1
VirK (CVF483)	VFG020186	hypothetical protein	1	1
TTSS(SPI-2 encode) (VF0321)	VFG000515	type III secretion system ATPase SsaN	1	1
TTSS (VF0344)	VFG002144	Type III secretion system ATPase	1	1
colonization factor Citrobacter (CFC) type IV fimbriae (AI116)	VFG042906	prepillin peptidase	1	1
Pse5Ac7Ac, Pse5Ac7Am, Pse8OAc, Pse5Am7AcGlnAc (AI151)	VFG043392	phosphoethanolamine transferase	1	1
TTSS (VF0140)	VFG000390	type III secretion system ATPase YscN	1	1
Phenazines biosynthesis (CVF536)	VFG015518	phenazine biosynthesis protein PhzF, isomerase	1	1
PhoP (VF0286)	VFG001386	Possible two component system response transcriptional positive regulator PhoP	1	1
LpeA (VF0346)	VFG002157	lipoprotein promoting cell invasion	1	1
AI-2 (VF0406)	VFG018241	S-ribosylhomocysteinase	1	1
Neuraminidase (VF0148)	VFG001378	neuraminidase A	1	0
DevRS (VF0317)	VFG001824	TWO COMPONENT TRANSCRIPTIONAL REGULATORY PROTEIN DEVR (PROBABLY LUXR/UHPA-FAMILY	0	1
Mip (VF0153)	VFG001864	macrophage infectivity potentiator Mip	1	1
T6SS-1 (VF0429)	VFG002482	Type VI secretion system protein	1	0
Carbon storage regulator A (CVF362)	VFG010907	global regulator CsrA	1	1
T2SS (VF0333)	VFG002047	general secretion pathway protein D	1	1
amonabactin (IA020)	VFG044235	isochorismate synthases	1	1
Phytotoxin phaseolotoxin (CVF546)	VFG015903	phaseolotoxin-insensitive ornithine carbamoyltransferase	1	1
Type IV pili (VF0082)	VFG001214	two-component response regulator PilR	1	1
Tbp (VF0046)	VFG000262	transferrin-binding protein A	1	1
HhuA (VF0271)	VFG045329	haemoglobin-haptoglobin binding protein HhuA	0	1
Mip (CVF349)	VFG045705	macrophage infectivity potentiator	1	1
IcsA (VirG) (VF0121)	VFG000667	autotransporter, actin tail assembly protein IcsA/VirG	1	1
Allantion utilization (VF0572)	VFG049122	allantoate amidohydrolase	1	1
Hemolysin (VF0207)	VFG000841	hemolysin transport protein	1	1
Hpt (VF0264)	VFG001089	hexose phosphate transport protein	1	1
FeoAB (VF0160)	VFG001859	ferrous iron transporter B	1	1
Fur (VF0113)	VFG000478	transcriptional repressor of iron-responsive genes (Fur family	1	1
GacS/GacA two-component system (CVF529)	VFG015086	DNA-binding response regulator GacA	1	1
LetA/S (VF0262)	VFG001888	sensory box histidine kinase/response regulator	1	1
CcmC (VF0292)	VFG001856	cytochrome c-type biogenesis protein CcmC, putative heme lyase for CcmE	1	1
Opacity protein (CVF192)	VFG019706	protein II	0	1
ABC-type heme transporter (CVF514)	VFG013718	hypothetical protein	1	0
Hsp60 (VF0159)	VFG001855	Hsp60, 60K heat shock protein HtpB	1	1
Yersiniabactin (VF0136)	VFG000365	yersiniabactin ABC transporter ATP-binding/permease protein YbtP	1	1
BimA (VF0427)	VFG002424	YadA family of bacterial autotransporter mediating actin tail formation	0	1
Accessory secretion factor (CVF299)	VFG009225	ATPase SecA2	1	1
type IV pili (AI097)	VFG042734	cAMP-regulatory protein	1	1
Two-component system (CVF377)	VFG011120	virulence factors transcription regulator	1	0
Proteasome-associated proteins (CVF656)	VFG031156	putative ATPase	1	1
LPS (VF0085)	VFG000142	3-deoxy-D-manno-octulosonic-acid (KDO	1	1
histone-like protein (Hlp)/laminin-binding protein (LBP) (AI354)	VFG043551	histone-like protein	1	1
BoaA (VF0434)	VFG002436	surface-exposed protein, autotransporter	1	1
Hia/Hsf (VF0039)	VFG001150	adhesin	1	1
vibrioferrin (IA038)	VFG044176	iron-dicitrate transporter substrate-binding subunit	1	1
Fibronectin-binding protein (AI240)	VFG043491	NAD dependent DNA ligase	1	1
peritrichous flagella (AI139)	VFG043047	cystine transporter subunit	1	1
Nucleoside diphosphate kinase (CVF660)	VFG031457	Probable nucleoside diphosphate kinase NdkA (NDK	1	1
EF-Tu (CVF587)	VFG016485	elongation factor Tu	1	1
LPS (VF0367)	VFG002226	perosamine synthetase	1	1
Flp type IV pili (CVF784)	VFG038532	traffic ATPase	1	1
LPS (VF0056)	VFG000320	lipopolysaccharide core biosynthesis protein	1	1
Tyrosine phosphatase (CVF661)	VFG031563	protein-tyrosine-phosphatase	1	1
Capsule (VF0144)	VFG001370	capsular polysaccharide biosynthesis protein Cps4F	1	1
LPS (VF0542)	VFG047256	UDP-N-acetylglucosamine pyrophosphorylase/glucosamine-1-phosphate N-acetyltransferase	1	1
OapA (VF0040)	VFG000334	opacity associated protein (oapA	1	1
Streptococcal lipoprotein rotamase A (CVF129)	VFG019080	peptidyl-prolyl cis-trans isomerase, cyclophilin-type	1	1
LPS (VF0033)	VFG000029	lipopolysaccharide biosynthesis protein	1	1
OmpU (VF0514)	VFG043487	outer membrane protein OmpU	1	0
Lap (VF0444)	VFG006717	Listeria adhesion protein Lap	1	1
Trehalose-recycling ABC transporter (CVF651)	VFG030641	ABC transporter permease ORF1	1	0
T6SS-III (CVF862)	VFG049314	periplasmic sugar-binding protein	1	1
Glucan-binding proteins (CVF128)	VFG005371	putative glucan-binding protein D; BglB-like protein	1	1
Dot/Icm (VF0156)	VFG045607	Dot/Icm type IV secretion system effector	1	1
Streptococcal plasmin receptor/GAPDH (CVF123)	VFG005360	glyceraldehyde-3-phosphate dehydrogenase	1	1
Hemolysin, HlyA (CVF792)	VFG038900	Hemolysin A	1	1
HpuAB (VF0049)	VFG000268	haemoglobin-haptoglobin-utilization protein	0	1
Vi antigen (VF0101)	VFG000431	Vi polysaccharide biosynthesis protein, UDP-glucose/GDP-mannose dehydrogenase TviB	1	1
Fibronectin-binding protein (AI227)	VFG043478	hypothetical protein	1	1
YadA (VF0133)	VFG020191	trimeric autotransporter adhesin YadA	0	1
Glutamine synthesis (CVF311)	VFG026439	glutamine synthetase, type I	1	1
Polar flagella (CVF786)	VFG038759	two-component sensor kinase	1	0
Type IV pili (CVF486)	VFG013117	prepilin peptidase	1	1
direct heme uptake system (IA046)	VFG044112	putative hemin binding protein	1	1
Enterobactin (VF0228)	VFG000925	ferrienterobactin ABC transporter ATPase	1	0
Flp type IV pili (VF0476)	VFG038525	type IVb pilus assembly protein	1	1
IlpA (VF0513)	VFG045346	immunogenic lipoprotein A	1	1
Capsule I (CVF645)	VFG026099	type I polyketide synthase WcbR	1	0
Cya (VF0028)	VFG001269	cyclolysin secretion ATP-binding protein	1	0
