# Supplementary material for: Whole-Genome Sequencing and Pathogenic Characterization of a Pasteurella multocida Serotype A Isolate from a Case of Respiratory Disease in Tan Sheep
Source: Microorganisms. 2026 Jan 9;14(1):154. doi: 10.3390/microorganisms14010154 (PMC12843858; doi:10.3390/microorganisms14010154)
Supplement: Supplementary file 1 [file microorganisms-14-00154-s001.zip › Table S15. Comparative analysis of antibiotic resistance genes (ARGs) in Pasteurella multocida strains P6 and PM70..csv]

Table S15. Comparative analysis of antibiotic resistance genes (ARGs) in Pasteurella multocida strains P6 and PM70 (AE004439).
ARO Name	ARO Accession	ARO Description	Drug Class	AE004439	P6
macB	ARO:3000535	MacB is an ATP-binding cassette (ABC) transporter that exports macrolides with 14- or 15- membered lactones. It forms an antibiotic efflux complex with MacA and TolC. macB corresponds to 1 locus in Pseudomonas aeruginosa PAO1 and 1 locus in Pseudomonas aeruginosa LESB58.	antibiotic efflux	10	11
msbA	ARO:3003950	MsbA is a multidrug resistance transporter homolog from E. coli and belongs to a superfamily of transporters that contain an adenosine triphosphate (ATP) binding cassette (ABC) which is also called a nucleotide-binding domain (NBD). MsbA is a member of the MDR-ABC transporter group by sequence homology. MsbA transports lipid A, a major component of the bacterial outer cell membrane, and is the on…	antibiotic efflux	10	9
lmrD	ARO:3002882	lmrD is a chromosomally-encoded efflux pump that confers resistance to lincosamides in Streptomyces lincolnensis and Lactococcus lactis. It can dimerize with lmrC.	antibiotic efflux	5	4
tetA(58)	ARO:3003980	TetA(58) is a Tetracycline efflux pump described in Paenibacillus sp. LC231, a strain of Paenibacillus isolated from Lechuguilla Cave, NM, USA. Described by Pawlowski et al. 2016.	antibiotic efflux	4	4
TaeA	ARO:3003986	Pleuromutilin (Tiamulin) ABC efflux pump found in Paenibacillus sp. LC231, a strain of Paenibacillus isolated from Lechuguilla Cave, NM, USA. Confers resistance to pleuromutilin antibiotics. Described by Pawlowski et al. 2016.	antibiotic efflux	3	3
oleC	ARO:3003748	oleC is an ABC transporter isolated from Streptomyces antibioticus and is involved in oleandomycin secretion.	antibiotic efflux	3	3
novA	ARO:3002522	A type III ABC transporter, identified on the novobiocin biosynthetic gene cluster, involved in the transport and resistance of novobiocin.	antibiotic efflux	2	2
arlR	ARO:3000838	ArlR is a response regulator that binds to the norA promoter to activate expression. ArlR must first be phosphorylated by ArlS.	antibiotic efflux	2	2
optrA	ARO:3003746	OptrA is a member of the ABC-F protein subfamily that confers resistance to oxazolidinones. The gene encoding the protein was originally isolated from a plasmid in Enterococcus faecalis and Enterococcus faecium.	antibiotic target protection	2	2
bcrA	ARO:3002987	bcrA is an ABC transporter found in Bacillus licheniformis that confers bacitracin resistance.	antibiotic efflux	2	2
tet(35)	ARO:3000481	Tet35 is a tetracycline efflux pump found in the Gram-negative Vibrio and Stenotrophomonas. It is unrelated to other tet resistance genes.	antibiotic efflux	1	2
Streptomyces rishiriensis parY mutant conferring resistance to aminocoumarin	ARO:3003318	Intrinsically aminocoumarin-resistant parY variant found in Streptomyces, an aminocoumarin-producing genus.	antibiotic target alteration	2	2
tetA(46)	ARO:3004032	tetA(46) is a subunit of tetAB(46), a heterodimeric ABC transporter, that is required for conferring tetracycline resistance in Streptococcus australis isolated from the oral cavity.	antibiotic efflux	2	2
tetB(60)	ARO:3004036	tetB(60) is a subunit of tetAB(60), an ABC transporter that confers resistance to tetracycline and tigercycline identified by screening a human saliva metagenomic library in Escherichia coli, which is required for resistance.	antibiotic efflux	2	2
bcr-1	ARO:3003801	Transmembrane protein which expels bicyclomycin from the cell, leading to bicyclomycin resistance. Identified in Pseudomonas aeruginosa strains responsible for outbreaks in Brazil, often appearing with blaSPM-1, another bicyclomycin resistance gene.	antibiotic efflux	2	2
cpxA	ARO:3000830	CpxA is a membrane-localized sensor kinase that is activated by envelope stress. It starts a kinase cascade that activates CpxR, which promotes efflux complex expression.	antibiotic efflux	2	2
Pseudomonas aeruginosa CpxR	ARO:3004054	CpxR is directly involved in activation of expression of RND efflux pump MexAB-OprM in P. aeruginosa. CpxR is required to enhance mexAB-oprM expression and drug resistance, in the absence of repressor MexR.	antibiotic efflux	2	2
Staphylococcus aureus mupB conferring resistance to mupirocin	ARO:3000510	An alternative isoleucyl-tRNA synthetase conferring resistance to mupirocin.	antibiotic target alteration	2	2
tet(M)	ARO:3000186	Tet(M) is a ribosomal protection protein that confers tetracycline resistance. It is found on transposable DNA elements and its horizontal transfer between bacterial species has been documented.	antibiotic target protection	2	0
MexJ	ARO:3003692	MexJ is the membrane fusion protein of the MexJK multidrug efflux protein.	antibiotic efflux	1	1
ugd	ARO:3003577	PmrE is required for the synthesis and transfer of 4-amino-4-deoxy-L-arabinose (Ara4N) to Lipid A, which allows gram-negative bacteria to resist the antimicrobial activity of cationic antimicrobial peptides and antibiotics such as polymyxin.	antibiotic target alteration	1	1
Acinetobacter baumannii AbaF	ARO:3004573	Expression of abaF in E. coli resulted in increased resistance to fosfomycin.	antibiotic efflux	1	1
NmcR	ARO:3003665	NmcR is a homolog of the LysR regulator found in Enterobacter cloacae that contribute to the regulation of NmcA beta-lactamase.	antibiotic inactivation	1	1
sul4	ARO:3004361	sul4 is a dihydropteroate synthase gene and mobile sulfonamide resistance gene shown to confer resistance when expressed in E. coli.	antibiotic target replacement	1	1
adeR	ARO:3000553	AdeR is a positive regulator of AdeABC efflux system. AdeR inactivation leads to susceptibility to aminoglycoside antibiotics.	antibiotic efflux	1	1
MexV	ARO:3003030	MexV is the membrane fusion protein of the MexVW-OprM multidrug efflux complex.	antibiotic efflux	1	1
Erm(31)	ARO:3000598	Erm(31) confers a MLSb resistant phenotype. Along with erm(30), these genes are responsible for self-resistance in the pikromycin/narbomycin/methymycin/neomethymycin producer, Streptomyces venezuelae.	antibiotic target alteration	1	1
adeL	ARO:3000620	AdeL is a regulator of AdeFGH in Acinetobacter baumannii. AdeL mutations are associated with AdeFGH overexpression and multidrug resistance.	antibiotic efflux	1	0
patB	ARO:3000025	PatB is an ABC transporter of Streptococcus pneumoniae that interacts with PatA to confer fluoroquinolone resistance..	antibiotic efflux	1	1
Corynebacterium striatum tetA	ARO:3004639	The tetAB genes of the Corynebacterium striatum R-plasmid encode an ABC transporter and confer tetracycline, oxytetracycline, and oxalic resistance.	antibiotic efflux	1	1
hmrM	ARO:3003953	hmrM is a multidrug efflux pump belonging to the MATE family and functions as a Na+/drug antiporter.	antibiotic efflux	1	1
dfrA3	ARO:3003105	dfrA3 is an integron-encoded dihydrofolate reductase found in Escherichia coli.	antibiotic target replacement	1	1
mecA	ARO:3000617	A foreign PBP2a acquired by lateral gene transfer that able to perform peptidoglycan synthesis in the presence of beta-lactams.	antibiotic target replacement	1	1
H-NS	ARO:3000676	H-NS is a histone-like protein involved in global gene regulation in Gram-negative bacteria. It is a repressor of the membrane fusion protein genes acrE, mdtE, and emrK as well as nearby genes of many RND-type multidrug exporters.	antibiotic efflux	1	1
vanH gene in vanA cluster	ARO:3002942	Also known as vanHA, is a vanH variant in the vanA gene cluster.	antibiotic target alteration	1	1
tetB(P)	ARO:3000195	TetB(P) is a tetracycline ribosomal protection protein found on the same operon as tetA(P), a tetracycline efflux protein.	antibiotic target protection	1	1
vanH gene in vanB cluster	ARO:3002943	Also known as vanHB, is a vanH variant in the vanB gene cluster.	antibiotic target alteration	1	1
tlrC	ARO:3002827	tlrC is an ABC-F subfamily protein found in Streptomyces fradiae and confers resistance to mycinamicin, tylosin and lincosamides. tlrC is found in the tylosin biosynthetic cluster and is one mechanism by which S. fradiae protects itself from self-destruction when producing this macrolide.	antibiotic target protection	1	1
lmrC	ARO:3002881	lmrC is an ABC-F subfamily protein that confers resistance to lincosamides in Streptomyces lincolnensis and Lactococcus lactis. It can dimerize with lmrD.	antibiotic target protection	1	1
vmlR	ARO:3004476	vmlR is an ABC-F ATPase ribosomal protection protein identified in Bacillus subtilus. Shown to confer resistance to lincomycin and streptogramin A virginiamycin. Described by Crowe-McAuliffe et al. 2018.	antibiotic target protection	1	0
basS	ARO:3003583	Histidine protein kinase sensor Lipid A modification gene; part of a two-component system involved in polymyxin resistance that senses high extracellular Fe(2+).	antibiotic efflux;antibiotic target alteration	1	1
adeK	ARO:3000782	AdeK is the outer membrane factor protein in the adeIJK multidrug efflux complex.	antibiotic efflux	1	1
tet(Q)	ARO:3000191	Tet(Q) is a ribosomal protection protein. Its gene is associated with a conjugative transposon and has been found in both Gram-positive and Gram-negative bacteria.	antibiotic target protection	1	1
MexW	ARO:3003031	MexW is the RND-type membrane protein of the efflux complex MexVW-OprM.	antibiotic efflux	1	1
mecB	ARO:3003440	A foreign PBP2 acquired by lateral gene transfer that able to perform peptidoglycan synthesis in the presence of beta-lactams.	antibiotic target replacement	1	1
eptA	ARO:3003576	PmrC mediates the modification of Lipid A by the addition of 4-amino-4-deoxy-L-arabinose (L-Ara4N) and phosphoethanolamine, resulting in a less negative cell membrane and decreased binding of polymyxin B.	antibiotic target alteration	1	1
opmE	ARO:3003700	opmE is an outer membrane factor protein that is part of the multidrug efflux pump MexPQ-OpmE.	antibiotic efflux	1	1
vanR gene in vanF cluster	ARO:3002925	Also known as vanRF, is a vanR variant found in the vanF gene cluster.	antibiotic target alteration	1	1
clbB	ARO:3002815	clbB is a plasmid-encoded cfr gene found in Bacillus brevis.	antibiotic target alteration	1	1
macA	ARO:3000533	MacA is a membrane fusion protein that forms an antibiotic efflux complex with MacB and TolC. macA corresponds to 1 locus in Pseudomonas aeruginosa PAO1 and 1 locus in Pseudomonas aeruginosa LESB58.	antibiotic efflux	1	1
vanT gene in vanG cluster	ARO:3002972	Also known as vanTG, is a vanT variant found in the vanG gene cluster.	antibiotic target alteration	1	1
vanM	ARO:3002911	VanM is a D-Ala-D-Ala ligase homolog that can synthesize D-Ala-D-Lac, an alternative substrate for peptidoglycan synthesis that reduces vancomycin binding affinity. It is associated with both vancomycin and teicoplanin resistance.	antibiotic target alteration	1	1
Chlamydia trachomatis intrinsic murA conferring resistance to fosfomycin	ARO:3003785	Chlamydia murA confers intrinsic resistance to fosfomycin. The presence of an aspartic acid residue in place of the critical cysteine at position 119 that enables fosfomycin binding is believed to be responsible for this intrinsic resistance.	antibiotic target alteration	1	1
CRP	ARO:3000518	CRP is a global regulator that represses MdtEF multidrug efflux pump expression.	antibiotic efflux	1	1
rpoB2	ARO:3000501	Due to gene duplication, the genomes of Nocardia species include both rifampin-sensitive beta-subunit of RNA polymerase (rpoB) and rifampin-resistant beta-subunit of RNA polymerase (rpoB2) genes, with ~88% similarity between the two gene products. Expression of the rpoB2 variant results in replacement of rifampin sensitivity with rifampin resistance.	antibiotic target alteration;antibiotic target replacement	1	1
evgA	ARO:3000832	EvgA, when phosphorylated, is a positive regulator for efflux protein complexes emrKY and mdtEF. While usually phosphorylated in a EvgS dependent manner, it can be phosphorylated in the absence of EvgS when overexpressed.	antibiotic efflux	1	1
tet(S)	ARO:3000192	Tet(S) is a ribosomal protection protein found in Gram-positive and Gram-negative strains. It is similar to tet(M) and tet(O).	antibiotic target protection	1	1
tetA(60)	ARO:3004035	tetA(60) is a subunit of tetAB(60), an ABC transporter that confers resistance to tetracycline and tigercycline identified by screening a human saliva metagenomic library in Escherichia coli, which is required for resistance.	antibiotic efflux	1	1
vatB	ARO:3002841	vatB is a plasmid-mediated acetyltransferase found in Staphylococcus aureus.	antibiotic inactivation	1	1
farB	ARO:3003962	farB is the cytoplasmic transporter protein that is part of the farAB efflux pump. farB corresponds to 3 loci in Pseudomonas aeruginosa PAO1 and 3 loci in Pseudomonas aeruginosa LESB58.	antibiotic efflux	1	1
Agrobacterium fabrum chloramphenicol acetyltransferase	ARO:3004451	A chloramphenicol resistance determinant described in the Gram-negative bacterium Agrobacterium fabrum.	antibiotic inactivation	1	1
Streptomyces rimosus otr(A)	ARO:3002891	Streptomyces rimosus otr(A) is an oxytetracycline resistance ribosomal protection protein found in Streptomyces rimosus.	antibiotic target protection	1	1
salA	ARO:3003749	salA is an ABC-F subfamily protein gene isolated from the chromosome of Mammaliicoccus sciuri conferring resistance to lincosamides and streptogramins.	antibiotic target protection	1	0
tva(A)	ARO:3004730	A pleuromutilin resistance gene encoding a predicted ABC-F transporter. The presence of inhibitory or sub-inhibitory concentrations of tiamulin showed that tva(A) confers reduced pleuromutilin susceptibility that does not lead to clinical resistance but facilitates the development of higher-level resistance via mutations in genes encoding ribosome-associated functions.	antibiotic target protection	1	0
lsaB	ARO:3003111	LsaB is an ABC-F subfamily protein expressed in Mammaliicoccus sciuri. It confers resistance to clindamycin.	antibiotic target protection	0	1
