# Supplementary material for: Whole-Genome Sequencing and Pathogenic Characterization of a Pasteurella multocida Serotype A Isolate from a Case of Respiratory Disease in Tan Sheep
Source: Microorganisms. 2026 Jan 9;14(1):154. doi: 10.3390/microorganisms14010154 (PMC12843858; doi:10.3390/microorganisms14010154)
Supplement: Supplementary file 1 [file microorganisms-14-00154-s001.zip › Table S16. Comparative statistics of COG functional categories between Pasteurella multocida P6 and PM70 (AE004439).csv]

Table S16. Comparative statistics of COG functional categories between Pasteurella multocida P6 and PM70 (AE004439).
COG Function	COG Category	AE004439	P6
J	INFORMATION STORAGE AND PROCESSING	219	223
A	INFORMATION STORAGE AND PROCESSING	1	1
K	INFORMATION STORAGE AND PROCESSING	99	104
L	INFORMATION STORAGE AND PROCESSING	101	101
D	CELLULAR PROCESSES AND SIGNALING	35	37
V	CELLULAR PROCESSES AND SIGNALING	50	45
T	CELLULAR PROCESSES AND SIGNALING	70	69
M	CELLULAR PROCESSES AND SIGNALING	190	192
N	CELLULAR PROCESSES AND SIGNALING	11	11
Z	CELLULAR PROCESSES AND SIGNALING	2	2
W	CELLULAR PROCESSES AND SIGNALING	18	19
U	CELLULAR PROCESSES AND SIGNALING	45	44
O	CELLULAR PROCESSES AND SIGNALING	115	118
C	METABOLISM	133	136
G	METABOLISM	184	197
E	METABOLISM	181	181
F	METABOLISM	68	72
H	METABOLISM	133	131
I	METABOLISM	59	62
P	METABOLISM	139	142
Q	METABOLISM	16	19
R	POORLY CHARACTERIZED	106	110
S	POORLY CHARACTERIZED	89	86
X	CELLULAR PROCESSES AND SIGNALING	5	29
