# Supplementary material for: Whole-Genome Sequencing and Pathogenic Characterization of a Pasteurella multocida Serotype A Isolate from a Case of Respiratory Disease in Tan Sheep
Source: Microorganisms. 2026 Jan 9;14(1):154. doi: 10.3390/microorganisms14010154 (PMC12843858; doi:10.3390/microorganisms14010154)
Supplement: Supplementary file 1 [file microorganisms-14-00154-s001.zip › Table S17. Significantly differentiated COG categories between Pasteurella multocida P6 and PM70 (AE004439).csv]

Table S17. Significantly differentiated COG categories between Pasteurella multocida P6 and PM70 (AE004439).
Name	AE004439-Propotion	P6-Propotion	Pvalue	Corrected Pvalue
I	2.85161914	2.909432191	0.9267	1
F	3.28661189	3.378695448	0.9315	1
K	4.784920251	4.88033787	0.9427	1
T	3.383276945	3.237916471	0.7965	1
A	0.048332528	0.046926326	1	1
E	8.74818753	8.493664946	0.7835	1
Z	0.096665056	0.093852651	1	1
D	1.691638473	1.73627405	1	1
C	6.428226196	6.381980291	1	1
J	10.58482359	10.46457062	0.9199	1
G	8.893185114	9.244486157	0.707	1
S	4.301594973	4.035664008	0.6996	1
R	5.123247946	5.161895824	1	1
U	2.174963751	2.064758329	0.8309	1
H	6.428226196	6.147348663	0.7506	1
M	9.18318028	9.009854528	0.8721	1
V	2.41662639	2.111684655	0.5344	1
P	6.718221363	6.663538245	0.9508	1
W	0.8699855	0.891600188	1	1
N	0.531657806	0.516189582	1	1
Q	0.773320445	0.891600188	0.7358	1
L	4.881585307	4.739558893	0.8853	1
O	5.558240696	5.537306429	1	1
X	0.241662639	1.360863444	3.83E-05	0.0009193
