# Supplementary material for: Whole-Genome Sequencing and Pathogenic Characterization of a Pasteurella multocida Serotype A Isolate from a Case of Respiratory Disease in Tan Sheep
Source: Microorganisms. 2026 Jan 9;14(1):154. doi: 10.3390/microorganisms14010154 (PMC12843858; doi:10.3390/microorganisms14010154)
Supplement: Supplementary file 1 [file microorganisms-14-00154-s001.zip › Table S18. Comparative KEGG functional profiling of Pasteurella multocida P6 and PM70 (AE004439) across hierarchical levels.xlsx]

## Sheet: L1_Broad_Categories
Pathway level1
Pathway level1	AE004439	P6
Metabolism	590	608
Organismal Systems	30	34
Cellular Processes	96	95
Human Diseases	81	83
Environmental Information Processing	239	243
Genetic Information Processing	183	191

## Sheet: L2_Metabolic_Subcategories
Pathway level2
Pathway level2	AE004439	P6
Global and overview maps	572	587
Carbohydrate metabolism	170	180
Amino acid metabolism	133	134
Biosynthesis of other secondary metabolites	27	27
Energy metabolism	88	90
Endocrine system	12	12
Transport and catabolism	11	12
Metabolism of other amino acids	33	34
Cancer: overview	16	19
Cardiovascular disease	14	14
Metabolism of cofactors and vitamins	136	138
Lipid metabolism	46	47
Glycan biosynthesis and metabolism	59	57
Nucleotide metabolism	69	74
Xenobiotics biodegradation and metabolism	21	21
Metabolism of terpenoids and polyketides	18	20
Endocrine and metabolic disease	7	7
Neurodegenerative disease	8	9
Signal transduction	85	83
Infectious disease: bacterial	15	13
Drug resistance: antineoplastic	8	8
Cancer: specific types	6	6
Folding, sorting and degradation	46	46
Translation	83	83
Cellular community - prokaryotes	59	58
Cell growth and death	21	20
Drug resistance: antimicrobial	39	40
Aging	9	10
Environmental adaptation	6	9
Infectious disease: viral	2	2
Membrane transport	155	161
Development and regeneration	1	1
Replication and repair	50	52
Cell motility	10	10
Nervous system	1	1
Transcription	4	4
Immune system	4	4
Immune disease	1	1
Infectious disease: parasitic	2	2
Digestive system	2	2
Information processing in viruses	-	6

## Sheet: L3_Specific_Pathways
Pathway level3
Pathway id	Description	AE004439	P6
ko00010	Glycolysis / Gluconeogenesis	25	25
ko00020	Citrate cycle (TCA cycle)	17	17
ko00030	Pentose phosphate pathway	23	27
ko00040	Pentose and glucuronate interconversions	12	16
ko00051	Fructose and mannose metabolism	26	27
ko00052	Galactose metabolism	8	8
ko00053	Ascorbate and aldarate metabolism	12	12
ko00061	Fatty acid biosynthesis	13	13
ko00071	Fatty acid degradation	4	4
ko00074	Mycolic acid biosynthesis	1	1
ko00130	Ubiquinone and other terpenoid-quinone biosynthesis	18	18
ko00190	Oxidative phosphorylation	16	16
ko00195	Photosynthesis	8	8
ko00220	Arginine biosynthesis	14	14
ko00230	Purine metabolism	45	50
ko00240	Pyrimidine metabolism	35	39
ko00250	Alanine, aspartate and glutamate metabolism	16	16
ko00260	Glycine, serine and threonine metabolism	23	23
ko00261	Monobactam biosynthesis	6	6
ko00270	Cysteine and methionine metabolism	25	28
ko00280	Valine, leucine and isoleucine degradation	3	3
ko00290	Valine, leucine and isoleucine biosynthesis	13	13
ko00300	Lysine biosynthesis	15	13
ko00310	Lysine degradation	6	6
ko00330	Arginine and proline metabolism	15	15
ko00332	Carbapenem biosynthesis	2	2
ko00333	Prodigiosin biosynthesis	3	3
ko00340	Histidine metabolism	10	10
ko00350	Tyrosine metabolism	15	15
ko00360	Phenylalanine metabolism	3	3
ko00362	Benzoate degradation	2	2
ko00380	Tryptophan metabolism	7	7
ko00400	Phenylalanine, tyrosine and tryptophan biosynthesis	19	19
ko00401	Novobiocin biosynthesis	4	4
ko00405	Phenazine biosynthesis	3	3
ko00410	beta-Alanine metabolism	2	2
ko00430	Taurine and hypotaurine metabolism	2	2
ko00450	Selenocompound metabolism	7	8
ko00460	Cyanoamino acid metabolism	2	2
ko00470	D-Amino acid metabolism	7	7
ko00480	Glutathione metabolism	13	13
ko00500	Starch and sucrose metabolism	14	16
ko00511	Other glycan degradation	2	2
ko00520	Amino sugar and nucleotide sugar metabolism	40	40
ko00521	Streptomycin biosynthesis	2	2
ko00523	Polyketide sugar unit biosynthesis	1	1
ko00525	Acarbose and validamycin biosynthesis	1	1
ko00531	Glycosaminoglycan degradation	1	1
ko00532	Glycosaminoglycan biosynthesis - chondroitin sulfate / dermatan sulfate	1	1
ko00540	Lipopolysaccharide biosynthesis	27	27
ko00541	Biosynthesis of various nucleotide sugars	18	17
ko00542	O-Antigen repeat unit biosynthesis	1	1
ko00543	Exopolysaccharide biosynthesis	5	5
ko00550	Peptidoglycan biosynthesis	21	19
ko00552	Teichoic acid biosynthesis	3	3
ko00561	Glycerolipid metabolism	10	11
ko00562	Inositol phosphate metabolism	4	4
ko00564	Glycerophospholipid metabolism	21	22
ko00565	Ether lipid metabolism	1	1
ko00572	Arabinogalactan biosynthesis - Mycobacterium	1	1
ko00590	Arachidonic acid metabolism	1	1
ko00591	Linoleic acid metabolism	1	1
ko00592	alpha-Linolenic acid metabolism	1	1
ko00600	Sphingolipid metabolism	3	3
ko00620	Pyruvate metabolism	33	33
ko00625	Chloroalkane and chloroalkene degradation	2	2
ko00626	Naphthalene degradation	1	1
ko00627	Aminobenzoate degradation	2	2
ko00630	Glyoxylate and dicarboxylate metabolism	19	20
ko00633	Nitrotoluene degradation	2	2
ko00640	Propanoate metabolism	14	14
ko00650	Butanoate metabolism	12	12
ko00660	C5-Branched dibasic acid metabolism	9	9
ko00670	One carbon pool by folate	10	10
ko00680	Methane metabolism	25	27
ko00710	Carbon fixation by Calvin cycle	20	22
ko00720	Other carbon fixation pathways	20	20
ko00730	Thiamine metabolism	10	10
ko00740	Riboflavin metabolism	14	14
ko00750	Vitamin B6 metabolism	6	6
ko00760	Nicotinate and nicotinamide metabolism	12	14
ko00770	Pantothenate and CoA biosynthesis	15	15
ko00780	Biotin metabolism	12	12
ko00785	Lipoic acid metabolism	7	7
ko00790	Folate biosynthesis	23	23
ko00860	Porphyrin metabolism	14	14
ko00900	Terpenoid backbone biosynthesis	11	11
ko00903	Limonene degradation	1	1
ko00908	Zeatin biosynthesis	1	1
ko00910	Nitrogen metabolism	7	7
ko00920	Sulfur metabolism	15	13
ko00930	Caprolactam degradation	1	1
ko00940	Phenylpropanoid biosynthesis	1	1
ko00950	Isoquinoline alkaloid biosynthesis	1	1
ko00960	Tropane, piperidine and pyridine alkaloid biosynthesis	3	3
ko00966	Glucosinolate biosynthesis	2	2
ko00970	Aminoacyl-tRNA biosynthesis	25	25
ko00980	Metabolism of xenobiotics by cytochrome P450	2	2
ko00981	Insect hormone biosynthesis	1	1
ko00982	Drug metabolism - cytochrome P450	2	2
ko00983	Drug metabolism - other enzymes	12	12
ko00998	Biosynthesis of various antibiotics	2	2
ko00999	Biosynthesis of various plant secondary metabolites	2	2
ko01040	Biosynthesis of unsaturated fatty acids	2	2
ko01051	Biosynthesis of ansamycins	3	5
ko01052	Type I polyketide structures	1	1
ko01053	Biosynthesis of siderophore group nonribosomal peptides	1	1
ko01055	Biosynthesis of vancomycin group antibiotics	1	1
ko01100	Metabolic pathways	556	571
ko01110	Biosynthesis of secondary metabolites	248	253
ko01120	Microbial metabolism in diverse environments	140	144
ko01200	Carbon metabolism	71	75
ko01210	2-Oxocarboxylic acid metabolism	29	29
ko01212	Fatty acid metabolism	13	13
ko01220	Degradation of aromatic compounds	10	10
ko01230	Biosynthesis of amino acids	102	105
ko01232	Nucleotide metabolism	42	47
ko01240	Biosynthesis of cofactors	111	111
ko01250	Biosynthesis of nucleotide sugars	38	37
ko01310	Nitrogen cycle	3	3
ko01501	beta-Lactam resistance	18	19
ko01502	Vancomycin resistance	6	6
ko01503	Cationic antimicrobial peptide (CAMP) resistance	17	17
ko01523	Antifolate resistance	4	4
ko01524	Platinum drug resistance	4	4
ko02010	ABC transporters	120	124
ko02020	Two-component system	70	68
ko02024	Quorum sensing	40	40
ko02025	Biofilm formation - Pseudomonas aeruginosa	6	6
ko02026	Biofilm formation - Escherichia coli	16	16
ko02030	Bacterial chemotaxis	8	8
ko02040	Flagellar assembly	1	1
ko02060	Phosphotransferase system (PTS)	20	22
ko03008	Ribosome biogenesis in eukaryotes	2	2
ko03010	Ribosome	56	56
ko03018	RNA degradation	14	14
ko03020	RNA polymerase	4	4
ko03030	DNA replication	16	18
ko03060	Protein export	16	16
ko03070	Bacterial secretion system	15	15
ko03258	Virion - Bacteriophage lambda	-	6
ko03320	PPAR signaling pathway	4	4
ko03410	Base excision repair	11	11
ko03420	Nucleotide excision repair	8	8
ko03430	Mismatch repair	20	22
ko03440	Homologous recombination	25	27
ko04011	MAPK signaling pathway - yeast	1	1
ko04013	MAPK signaling pathway - fly	1	1
ko04016	MAPK signaling pathway - plant	3	3
ko04066	HIF-1 signaling pathway	4	4
ko04068	FoxO signaling pathway	2	2
ko04070	Phosphatidylinositol signaling system	5	5
ko04072	Phospholipase D signaling pathway	1	1
ko04075	Plant hormone signal transduction	1	1
ko04112	Cell cycle - Caulobacter	13	12
ko04115	p53 signaling pathway	1	1
ko04122	Sulfur relay system	15	15
ko04137	Mitophagy - animal	1	1
ko04141	Protein processing in endoplasmic reticulum	1	1
ko04142	Lysosome	2	2
ko04146	Peroxisome	7	8
ko04148	Efferocytosis	1	1
ko04151	PI3K-Akt signaling pathway	1	1
ko04152	AMPK signaling pathway	2	2
ko04210	Apoptosis	1	1
ko04211	Longevity regulating pathway	2	2
ko04212	Longevity regulating pathway - worm	7	7
ko04213	Longevity regulating pathway - multiple species	4	5
ko04214	Apoptosis - fly	2	2
ko04215	Apoptosis - multiple species	1	1
ko04216	Ferroptosis	3	3
ko04217	Necroptosis	3	3
ko04361	Axon regeneration	1	1
ko04612	Antigen processing and presentation	1	1
ko04621	NOD-like receptor signaling pathway	4	4
ko04626	Plant-pathogen interaction	4	7
ko04657	IL-17 signaling pathway	1	1
ko04659	Th17 cell differentiation	1	1
ko04714	Thermogenesis	2	2
ko04724	Glutamatergic synapse	1	1
ko04727	GABAergic synapse	1	1
ko04820	Cytoskeleton in muscle cells	1	1
ko04910	Insulin signaling pathway	2	2
ko04914	Progesterone-mediated oocyte maturation	1	1
ko04915	Estrogen signaling pathway	1	1
ko04917	Prolactin signaling pathway	1	1
ko04918	Thyroid hormone synthesis	1	1
ko04919	Thyroid hormone signaling pathway	1	1
ko04920	Adipocytokine signaling pathway	2	2
ko04922	Glucagon signaling pathway	5	5
ko04930	Type II diabetes mellitus	1	1
ko04931	Insulin resistance	2	2
ko04932	Non-alcoholic fatty liver disease	1	1
ko04934	Cushing syndrome	1	1
ko04936	Alcoholic liver disease	1	1
ko04940	Type I diabetes mellitus	1	1
ko04978	Mineral absorption	2	2
ko05010	Alzheimer disease	2	2
ko05012	Parkinson disease	4	5
ko05014	Amyotrophic lateral sclerosis	3	4
ko05016	Huntington disease	3	4
ko05017	Spinocerebellar ataxia	2	2
ko05020	Prion disease	2	3
ko05022	Pathways of neurodegeneration - multiple diseases	3	4
ko05111	Biofilm formation - Vibrio cholerae	10	9
ko05120	Epithelial cell signaling in Helicobacter pylori infection	1	1
ko05130	Pathogenic Escherichia coli infection	2	2
ko05131	Shigellosis	1	1
ko05132	Salmonella infection	5	5
ko05133	Pertussis	5	3
ko05134	Legionellosis	3	3
ko05145	Toxoplasmosis	1	1
ko05146	Amoebiasis	1	1
ko05152	Tuberculosis	4	4
ko05160	Hepatitis C	1	1
ko05161	Hepatitis B	1	1
ko05162	Measles	1	1
ko05163	Human cytomegalovirus infection	1	1
ko05164	Influenza A	1	1
ko05165	Human papillomavirus infection	1	1
ko05167	Kaposi sarcoma-associated herpesvirus infection	1	1
ko05168	Herpes simplex virus 1 infection	1	1
ko05169	Epstein-Barr virus infection	1	1
ko05170	Human immunodeficiency virus 1 infection	1	1
ko05200	Pathways in cancer	6	6
ko05203	Viral carcinogenesis	1	1
ko05204	Chemical carcinogenesis - DNA adducts	2	2
ko05205	Proteoglycans in cancer	1	1
ko05206	MicroRNAs in cancer	-	2
ko05207	Chemical carcinogenesis - receptor activation	3	3
ko05208	Chemical carcinogenesis - reactive oxygen species	6	7
ko05210	Colorectal cancer	1	1
ko05211	Renal cell carcinoma	1	1
ko05215	Prostate cancer	1	1
ko05222	Small cell lung cancer	1	1
ko05225	Hepatocellular carcinoma	3	3
ko05230	Central carbon metabolism in cancer	5	5
ko05231	Choline metabolism in cancer	1	1
ko05340	Primary immunodeficiency	1	1
ko05415	Diabetic cardiomyopathy	4	4
ko05416	Viral myocarditis	1	1
ko05417	Lipid and atherosclerosis	4	4
ko05418	Fluid shear stress and atherosclerosis	7	7

## Sheet: KO_Orthologs_Comparison
KO Comparison
Name	AE004439-Propotion	P6-Propotion	Pvalue	Corrected Pvalue
K00244	0.0564653	0.0547645	1	1
K00012	0.0564653	0.0547645	1	1
K00033	0.0564653	0.0547645	1	1
K00014	0.0564653	0.0547645	1	1
K00013	0.0564653	0.0547645	1	1
K00068	0.0564653	0.0547645	1	1
K00024	0.0564653	0.0547645	1	1
K00059	0.0564653	0.0547645	1	1
K00018	0.0564653	0.0547645	1	1
K00031	0.0564653	0.0547645	1	1
K00113	0.0564653	0.0547645	1	1
K00036	0.0564653	0.0547645	1	1
K00088	0.0564653	0.0547645	1	1
K00009	0.0564653	0.0547645	1	1
K00058	0.0564653	0.0547645	1	1
K00046	0	0.0547645	1	1
K00098	0	0.0547645	1	1
K00287	0.0564653	0.0547645	1	1
K00564	0.0564653	0.0547645	1	1
K00652	0.0564653	0.0547645	1	1
K00760	0.0564653	0.0547645	1	1
K00773	0.0564653	0.0547645	1	1
K00783	0.0564653	0.0547645	1	1
K00784	0.0564653	0.0547645	1	1
K00859	0.0564653	0.0547645	1	1
K00925	0.0564653	0.0547645	1	1
K00945	0.0564653	0.0547645	1	1
K00951	0.0564653	0.0547645	1	1
K01095	0.0564653	0.0547645	1	1
K01175	0.0564653	0.0547645	1	1
K01265	0.0564653	0.0547645	1	1
K01338	0.0564653	0.0547645	1	1
K01433	0.0564653	0.0547645	1	1
K01443	0.0564653	0.0547645	1	1
K01462	0.0564653	0.0547645	1	1
K01489	0.0564653	0.0547645	1	1
K01586	0.0564653	0.0547645	1	1
K01613	0.0564653	0.0547645	1	1
K01661	0.0564653	0.0547645	1	1
K01755	0.0564653	0.0547645	1	1
K01760	0.0564653	0.0547645	1	1
K01776	0.0564653	0.0547645	1	1
K01785	0.0564653	0.0547645	1	1
K01792	0.112931	0.109529	1	1
K01845	0.0564653	0.0547645	1	1
K01868	0.0564653	0.0547645	1	1
K01892	0.0564653	0.0547645	1	1
K01897	0.112931	0.109529	1	1
K01940	0.0564653	0.0547645	1	1
K02004	0.169396	0.164294	1	1
K02026	0.0564653	0	0.4924	1
K02037	0.0564653	0.0547645	1	1
K02062	0.0564653	0.0547645	1	1
K02109	0.0564653	0.0547645	1	1
K02115	0.0564653	0.0547645	1	1
K02160	0.0564653	0.0547645	1	1
K00344	0.0564653	0	0.4924	1
K00346	0.0564653	0.0547645	1	1
K00537	0.112931	0.0547645	0.6192	1
K00764	0.0564653	0.0547645	1	1
K00765	0.0564653	0.0547645	1	1
K00790	0.0564653	0.0547645	1	1
K00821	0.0564653	0.0547645	1	1
K00854	0.0564653	0.0547645	1	1
K00872	0.0564653	0.0547645	1	1
K00931	0.0564653	0.0547645	1	1
K01053	0.0564653	0.0547645	1	1
K01358	0.0564653	0.0547645	1	1
K01439	0.0564653	0.0547645	1	1
K01485	0.112931	0.109529	1	1
K01610	0.0564653	0.0547645	1	1
K01657	0.0564653	0.0547645	1	1
K01716	0.0564653	0.0547645	1	1
K01788	0.0564653	0.0547645	1	1
K01812	0	0.0547645	1	1
K01826	0.0564653	0.0547645	1	1
K01876	0.0564653	0.0547645	1	1
K01879	0.0564653	0.0547645	1	1
K01911	0.0564653	0.0547645	1	1
K02014	0.225861	0.328587	0.7539	1
K02196	0.0564653	0.0547645	1	1
K02200	0.112931	0.109529	1	1
K02242	0.0564653	0.0547645	1	1
K02282	0.0564653	0.0547645	1	1
K02426	0.0564653	0.0547645	1	1
K00151	0.0564653	0.0547645	1	1
K00347	0.0564653	0.0547645	1	1
K00375	0.0564653	0.0547645	1	1
K00794	0.0564653	0.0547645	1	1
K00800	0.0564653	0.0547645	1	1
K00806	0.0564653	0.0547645	1	1
K00833	0.0564653	0.0547645	1	1
K00857	0.0564653	0.0547645	1	1
K00885	0.0564653	0.0547645	1	1
K00912	0.0564653	0.0547645	1	1
K00941	0.0564653	0.0547645	1	1
K00954	0.0564653	0.0547645	1	1
K01091	0.0564653	0.0547645	1	1
K01096	0.0564653	0.0547645	1	1
K01159	0.0564653	0.0547645	1	1
K01507	0.0564653	0.0547645	1	1
K01515	0.0564653	0.0547645	1	1
K01591	0.0564653	0.0547645	1	1
K01626	0.112931	0.109529	1	1
K01652	0.112931	0.109529	1	1
K01667	0.0564653	0.0547645	1	1
K01733	0.0564653	0.0547645	1	1
K01752	0.0564653	0.0547645	1	1
K01778	0.0564653	0.0547645	1	1
K01803	0.112931	0.109529	1	1
K01867	0.0564653	0.0547645	1	1
K01881	0.112931	0.109529	1	1
K01889	0.0564653	0.0547645	1	1
K01937	0.0564653	0.0547645	1	1
K01961	0.0564653	0.0547645	1	1
K02015	0.169396	0.109529	0.6827	1
K02016	0.169396	0.109529	0.6827	1
K02017	0.112931	0.109529	1	1
K02073	0.0564653	0.0547645	1	1
K02217	0.112931	0.109529	1	1
K02337	0.0564653	0.0547645	1	1
K00101	0.0564653	0.0547645	1	1
K00111	0.0564653	0.0547645	1	1
K00215	0.0564653	0.0547645	1	1
K00230	0.0564653	0.0547645	1	1
K00604	0.0564653	0.0547645	1	1
K00631	0.0564653	0.0547645	1	1
K00688	0.0564653	0.0547645	1	1
K00700	0.0564653	0.0547645	1	1
K00759	0.0564653	0.0547645	1	1
K00874	0	0.0547645	1	1
K00943	0.0564653	0.0547645	1	1
K00946	0.0564653	0.0547645	1	1
K01048	0.0564653	0.0547645	1	1
K01057	0.0564653	0.0547645	1	1
K01089	0.0564653	0.0547645	1	1
K01092	0.0564653	0.0547645	1	1
K01126	0.0564653	0.0547645	1	1
K01153	0.0564653	0	0.4924	1
K01161	0.0564653	0.0547645	1	1
K01420	0.0564653	0.0547645	1	1
K01480	0.0564653	0.0547645	1	1
K01520	0.0564653	0.0547645	1	1
K01573	0.0564653	0.0547645	1	1
K01668	0.0564653	0.0547645	1	1
K01673	0.0564653	0.0547645	1	1
K01991	0.112931	0.109529	1	1
K02063	0.0564653	0.0547645	1	1
K02071	0.0564653	0.0547645	1	1
K02108	0.0564653	0.0547645	1	1
K00124	0.0564653	0.0547645	1	1
K00147	0.0564653	0.0547645	1	1
K00254	0.0564653	0.0547645	1	1
K00262	0.0564653	0.0547645	1	1
K00525	0.0564653	0.0547645	1	1
K00567	0.0564653	0.0547645	1	1
K00641	0.0564653	0.0547645	1	1
K00831	0.0564653	0.0547645	1	1
K00849	0.0564653	0.0547645	1	1
K00865	0.0564653	0.0547645	1	1
K00891	0.0564653	0.0547645	1	1
K01008	0.0564653	0.0547645	1	1
K01058	0.0564653	0.0547645	1	1
K01154	0.0564653	0.0547645	1	1
K01571	0.0564653	0.0547645	1	1
K01682	0.0564653	0.0547645	1	1
K01686	0	0.109529	0.5	1
K01759	0.0564653	0.0547645	1	1
K01783	0.112931	0.109529	1	1
K01814	0.0564653	0.0547645	1	1
K01869	0.0564653	0.0547645	1	1
K01872	0.0564653	0.0547645	1	1
K01885	0.0564653	0.0547645	1	1
K01914	0.0564653	0.0547645	1	1
K02036	0.0564653	0.0547645	1	1
K02065	0.0564653	0.0547645	1	1
K02380	0.0564653	0.0547645	1	1
K00455	0.0564653	0.0547645	1	1
K00785	0.0564653	0.0547645	1	1
K00847	0.112931	0.109529	1	1
K00851	0.0564653	0.0547645	1	1
K00867	0.0564653	0.0547645	1	1
K00965	0.0564653	0.0547645	1	1
K00995	0.112931	0.109529	1	1
K00998	0.0564653	0.0547645	1	1
K01000	0.0564653	0.0547645	1	1
K01042	0.0564653	0.0547645	1	1
K01056	0.0564653	0.0547645	1	1
K01119	0.0564653	0.0547645	1	1
K01147	0.0564653	0.0547645	1	1
K01186	0.112931	0.109529	1	1
K01256	0.0564653	0.0547645	1	1
K01438	0.0564653	0.0547645	1	1
K01495	0.0564653	0.0547645	1	1
K01619	0.0564653	0.0547645	1	1
K01649	0.0564653	0.0547645	1	1
K01704	0.0564653	0.0547645	1	1
K01735	0.0564653	0.0547645	1	1
K01772	0.0564653	0.0547645	1	1
K01895	0.0564653	0.0547645	1	1
K01919	0.0564653	0.0547645	1	1
K01923	0.0564653	0.0547645	1	1
K01939	0.0564653	0.0547645	1	1
K01956	0.0564653	0.0547645	1	1
K01962	0.0564653	0.0547645	1	1
K02010	0.225861	0.219058	1	1
K02018	0.112931	0.109529	1	1
K02204	0.0564653	0.0547645	1	1
K02339	0.0564653	0.0547645	1	1
K02342	0.0564653	0.0547645	1	1
K00383	0.0564653	0.0547645	1	1
K00557	0.0564653	0.0547645	1	1
K00878	0.0564653	0.0547645	1	1
K00928	0.0564653	0.0547645	1	1
K01207	0.0564653	0.0547645	1	1
K01243	0.0564653	0.0547645	1	1
K01246	0.0564653	0.0547645	1	1
K01448	0.0564653	0.0547645	1	1
K01585	0.0564653	0.0547645	1	1
K01810	0.0564653	0.0547645	1	1
K01883	0.0564653	0.0547645	1	1
K01903	0.0564653	0.0547645	1	1
K01915	0.0564653	0.0547645	1	1
K01933	0.0564653	0.0547645	1	1
K01945	0.0564653	0.0547645	1	1
K01952	0.0564653	0.0547645	1	1
K01955	0.0564653	0.0547645	1	1
K02012	0.338792	0.438116	0.7905	1
K02013	0.169396	0.109529	0.6827	1
K02066	0.0564653	0.0547645	1	1
K02313	0.0564653	0.0547645	1	1
K00029	0.0564653	0.0547645	1	1
K00128	0.0564653	0.0547645	1	1
K00382	0.0564653	0.0547645	1	1
K00611	0.0564653	0.0547645	1	1
K00615	0.112931	0.219058	0.6875	1
K00761	0.0564653	0.0547645	1	1
K00789	0.0564653	0.0547645	1	1
K00950	0.0564653	0.0547645	1	1
K00962	0.0564653	0.0547645	1	1
K00979	0.0564653	0.0547645	1	1
K01193	0.0564653	0.0547645	1	1
K01258	0.0564653	0.0547645	1	1
K01419	0.0564653	0.0547645	1	1
K01639	0.0564653	0.0547645	1	1
K01738	0.0564653	0.0547645	1	1
K01749	0.0564653	0.0547645	1	1
K01840	0.0564653	0.0547645	1	1
K01875	0.0564653	0.0547645	1	1
K01890	0.0564653	0.0547645	1	1
K01893	0.0564653	0.0547645	1	1
K01924	0.0564653	0.0547645	1	1
K02011	0.169396	0.164294	1	1
K02078	0.0564653	0.0547645	1	1
K02195	0.0564653	0.0547645	1	1
K02279	0.0564653	0.0547645	1	1
K02343	0.0564653	0.0547645	1	1
K00057	0.0564653	0.0547645	1	1
K00134	0.0564653	0.0547645	1	1
K00245	0.0564653	0.0547645	1	1
K00349	0.0564653	0.0547645	1	1
K00425	0.0564653	0.0547645	1	1
K00600	0.0564653	0.0547645	1	1
K00705	0.0564653	0.0547645	1	1
K00757	0.0564653	0.0547645	1	1
K00796	0.0564653	0.0547645	1	1
K00826	0.0564653	0.0547645	1	1
K00850	0.0564653	0.0547645	1	1
K00852	0.0564653	0.0547645	1	1
K00876	0.0564653	0.0547645	1	1
K00901	0.0564653	0.0547645	1	1
K00930	0.0564653	0.0547645	1	1
K00940	0.0564653	0.0547645	1	1
K00981	0.169396	0.164294	1	1
K00991	0.0564653	0.0547645	1	1
K01069	0.169396	0.164294	1	1
K01079	0.0564653	0.0547645	1	1
K01130	0.0564653	0.0547645	1	1
K01142	0.0564653	0.0547645	1	1
K01262	0.0564653	0.0547645	1	1
K01525	0.0564653	0.0547645	1	1
K01588	0.0564653	0.0547645	1	1
K01647	0.0564653	0.0547645	1	1
K01662	0.0564653	0.0547645	1	1
K01698	0.0564653	0.0547645	1	1
K01734	0.0564653	0.0547645	1	1
K01854	0.0564653	0.0547645	1	1
K01902	0.0564653	0.0547645	1	1
K01992	0.112931	0.109529	1	1
K02114	0.0564653	0.0547645	1	1
K02221	0.0564653	0.0547645	1	1
K02237	0.0564653	0.0547645	1	1
K02238	0.0564653	0.0547645	1	1
K02314	0.0564653	0.0547645	1	1
K02338	0.0564653	0.0547645	1	1
K02340	0.0564653	0.0547645	1	1
K02358	0.112931	0.273823	0.4531	1
K00052	0.0564653	0.0547645	1	1
K00097	0.0564653	0.0547645	1	1
K00099	0.0564653	0.0547645	1	1
K00355	0.0564653	0.0547645	1	1
K00426	0.0564653	0.0547645	1	1
K00123	0.112931	0.109529	1	1
K00748	0.0564653	0.0547645	1	1
K00350	0.0564653	0.0547645	1	1
K00075	0.0564653	0.0547645	1	1
K00554	0.0564653	0.0547645	1	1
K00873	0.0564653	0.0547645	1	1
K00616	0.112931	0.109529	1	1
K00989	0.0564653	0.0547645	1	1
K00247	0.0564653	0.0547645	1	1
K00793	0.0564653	0.0547645	1	1
K01139	0.0564653	0.0547645	1	1
K00286	0.0564653	0.0547645	1	1
K01356	0.0564653	0.0547645	1	1
K00820	0.0564653	0.0547645	1	1
K00297	0.0564653	0.0547645	1	1
K00939	0.0564653	0.0547645	1	1
K00560	0.0564653	0.0547645	1	1
K01497	0.0564653	0.0547645	1	1
K01141	0.0564653	0.0547645	1	1
K01519	0.0564653	0.0547645	1	1
K01255	0.0564653	0.0547645	1	1
K00627	0.0564653	0.0547645	1	1
K01714	0.0564653	0.0547645	1	1
K01414	0.0564653	0.0547645	1	1
K00661	0.0564653	0.0547645	1	1
K01447	0.0564653	0.0547645	1	1
K01809	0.0564653	0.0547645	1	1
K00795	0.0564653	0.0547645	1	1
K01873	0.0564653	0.0547645	1	1
K01878	0.0564653	0.0547645	1	1
K00858	0.0564653	0.0547645	1	1
K01887	0.0564653	0.0547645	1	1
K00884	0.0564653	0.0547645	1	1
K01886	0.0564653	0.0547645	1	1
K01963	0.0564653	0.0547645	1	1
K00948	0.0564653	0.0547645	1	1
K01925	0.0564653	0.0547645	1	1
K02035	0.0564653	0.0547645	1	1
K00963	0.0564653	0.0547645	1	1
K02040	0.0564653	0.0547645	1	1
K01972	0.112931	0.109529	1	1
K02072	0.0564653	0.0547645	1	1
K01129	0.0564653	0.0547645	1	1
K02025	0.0564653	0	0.4924	1
K02169	0.0564653	0.0547645	1	1
K01156	0.0564653	0	0.4924	1
K01166	0.0564653	0.0547645	1	1
K00053	0.0564653	0.0547645	1	1
K02193	0.0564653	0.0547645	1	1
K00112	0.0564653	0.0547645	1	1
K01174	0.0564653	0.0547645	1	1
K00163	0.0564653	0.0547645	1	1
K02067	0.0564653	0.0547645	1	1
K00164	0.0564653	0.0547645	1	1
K02283	0.0564653	0.0547645	1	1
K01494	0.0564653	0.0547645	1	1
K00246	0.0564653	0.0547645	1	1
K01589	0.0564653	0.0547645	1	1
K00348	0.0564653	0.0547645	1	1
K01595	0.0564653	0.0547645	1	1
K00351	0.0564653	0.0547645	1	1
K01599	0.0564653	0.0547645	1	1
K00384	0.0564653	0.0547645	1	1
K01665	0.0564653	0.0547645	1	1
K00549	0.0564653	0.0547645	1	1
K01696	0.0564653	0.0547645	1	1
K00656	0.0564653	0.0547645	1	1
K01710	0.0564653	0.0547645	1	1
K00658	0.0564653	0.0547645	1	1
K01754	0.0564653	0.0547645	1	1
K00766	0.0564653	0.0547645	1	1
K01807	0.0564653	0.0547645	1	1
K00788	0.0564653	0.0547645	1	1
K01866	0.0564653	0.0547645	1	1
K00975	0.0564653	0.0547645	1	1
K01921	0.0564653	0.0547645	1	1
K01185	0	0.0547645	1	1
K01951	0.0564653	0.0547645	1	1
K01581	0.0564653	0.0547645	1	1
K01990	0.0564653	0.0547645	1	1
K01653	0.0564653	0.0547645	1	1
K02019	0.112931	0.109529	1	1
K01679	0.0564653	0.0547645	1	1
K02038	0.0564653	0.0547645	1	1
K01703	0.0564653	0.0547645	1	1
K02116	0.0564653	0.0547645	1	1
K01740	0.0564653	0.0547645	1	1
K02344	0.0564653	0.0547645	1	1
K01756	0.0564653	0.0547645	1	1
K02355	0.0564653	0.0547645	1	1
K01928	0.169396	0.0547645	0.3673	1
K01935	0.112931	0.109529	1	1
K02003	0.112931	0.109529	1	1
K02030	0.0564653	0.0547645	1	1
K02112	0.0564653	0.0547645	1	1
K02194	0.0564653	0.0547645	1	1
K02341	0.0564653	0.0547645	1	1
K02357	0.0564653	0.0547645	1	1
K02372	0.0564653	0.0547645	1	1
K00127	0.0564653	0.0547645	1	1
K00133	0.112931	0.109529	1	1
K00324	0.0564653	0.0547645	1	1
K00428	0.0564653	0.0547645	1	1
K00483	0.0564653	0.0547645	1	1
K00526	0.0564653	0.0547645	1	1
K00558	0	0.109529	0.5	1
K00645	0.0564653	0.0547645	1	1
K00648	0.0564653	0.0547645	1	1
K00655	0.0564653	0.109529	1	1
K00703	0.0564653	0.0547645	1	1
K00762	0.0564653	0.0547645	1	1
K00856	0.0564653	0.0547645	1	1
K00868	0.0564653	0.0547645	1	1
K00919	0.0564653	0.0547645	1	1
K00942	0.0564653	0.0547645	1	1
K00970	0.0564653	0.0547645	1	1
K00990	0.0564653	0.0547645	1	1
K01012	0.0564653	0.0547645	1	1
K01082	0.0564653	0.0547645	1	1
K01138	0.0564653	0.0547645	1	1
K01226	0	0.0547645	1	1
K01270	0.0564653	0.0547645	1	1
K01624	0.112931	0.109529	1	1
K01625	0.0564653	0.109529	1	1
K01627	0.0564653	0.0547645	1	1
K01674	0.0564653	0.0547645	1	1
K01687	0.0564653	0.0547645	1	1
K01695	0.0564653	0.0547645	1	1
K01784	0.0564653	0.0547645	1	1
K01805	0	0.0547645	1	1
K01838	0.0564653	0.0547645	1	1
K01874	0.0564653	0.0547645	1	1
K01934	0.0564653	0.0547645	1	1
K01993	0.0564653	0.0547645	1	1
K02064	0.0564653	0.0547645	1	1
K02197	0.0564653	0.0547645	1	1
K02198	0.0564653	0.0547645	1	1
K02278	0.0564653	0	0.4924	1
K02379	0.0564653	0.0547645	1	1
K02427	0.0564653	0.0547645	1	1
K00325	0.0564653	0.0547645	1	1
K00566	0.0564653	0.0547645	1	1
K00602	0.0564653	0.0547645	1	1
K00647	0.0564653	0.0547645	1	1
K00657	0.0564653	0.0547645	1	1
K00677	0.0564653	0.0547645	1	1
K00782	0.0564653	0.0547645	1	1
K00813	0.0564653	0.0547645	1	1
K00817	0.112931	0.109529	1	1
K00864	0.0564653	0.0547645	1	1
K00974	0.0564653	0.0547645	1	1
K00982	0.0564653	0.0547645	1	1
K00983	0.112931	0.109529	1	1
K01295	0.0564653	0.0547645	1	1
K01491	0.0564653	0.0547645	1	1
K01633	0.0564653	0.0547645	1	1
K01689	0.0564653	0.0547645	1	1
K01719	0.0564653	0.0547645	1	1
K01739	0.0564653	0.0547645	1	1
K01808	0.0564653	0.0547645	1	1
K01834	0.0564653	0.0547645	1	1
K02020	0.169396	0.164294	1	1
K02111	0.0564653	0.0547645	1	1
K02113	0.0564653	0.0547645	1	1
K02316	0.0564653	0.0547645	1	1
K02335	0.0564653	0.0547645	1	1
K02346	0.0564653	0.0547645	1	1
K02356	0.0564653	0.0547645	1	1
K00135	0.0564653	0.0547645	1	1
K00145	0.0564653	0.0547645	1	1
K00208	0.0564653	0.0547645	1	1
K00484	0.0564653	0.0547645	1	1
K00568	0.0564653	0.0547645	1	1
K00640	0.0564653	0.0547645	1	1
K00674	0.0564653	0.0547645	1	1
K00769	0.0564653	0.0547645	1	1
K00791	0.0564653	0.0547645	1	1
K00799	0.112931	0.109529	1	1
K00880	0.0564653	0.0547645	1	1
K00882	0.0564653	0.0547645	1	1
K00927	0.0564653	0.0547645	1	1
K01512	0.0564653	0.0547645	1	1
K01524	0.0564653	0.0547645	1	1
K01658	0.0564653	0.0547645	1	1
K01664	0.0564653	0.0547645	1	1
K01736	0.0564653	0.0547645	1	1
K01737	0.0564653	0.0547645	1	1
K01744	0.0564653	0.0547645	1	1
K01766	0.0564653	0.0547645	1	1
K01770	0.0564653	0.0547645	1	1
K01775	0.0564653	0.0547645	1	1
K01870	0.0564653	0.0547645	1	1
K01929	0.0564653	0.0547645	1	1
K02027	0.0564653	0	0.4924	1
K02110	0.0564653	0.0547645	1	1
K02168	0.0564653	0.0547645	1	1
K02199	0.169396	0.164294	1	1
K02280	0.0564653	0.0547645	1	1
K02519	0.0564653	0.0547645	1	1
K02438	0.0564653	0.0547645	1	1
K02446	0.0564653	0.0547645	1	1
K02504	0.0564653	0.0547645	1	1
K02500	0.0564653	0.0547645	1	1
K02573	0.112931	0.109529	1	1
K02471	0.112931	0.109529	1	1
K02469	0.0564653	0.0547645	1	1
K02493	0.0564653	0.0547645	1	1
K02440	0.0564653	0.0547645	1	1
K02535	0.0564653	0.0547645	1	1
K02439	0.112931	0.109529	1	1
K02505	0.0564653	0.0547645	1	1
K02492	0.0564653	0.0547645	1	1
K02445	0.0564653	0.0547645	1	1
K02494	0.0564653	0.0547645	1	1
K02836	0.0564653	0.0547645	1	1
K02935	0.0564653	0.0547645	1	1
K02986	0.0564653	0.0547645	1	1
K03070	0.0564653	0.0547645	1	1
K03184	0.0564653	0.0547645	1	1
K03186	0.0564653	0.0547645	1	1
K03281	0.0564653	0.0547645	1	1
K03311	0.0564653	0.0547645	1	1
K03528	0.0564653	0.0547645	1	1
K03545	0.0564653	0.0547645	1	1
K03548	0.0564653	0.0547645	1	1
K03569	0.0564653	0.0547645	1	1
K03570	0.0564653	0.0547645	1	1
K03575	0.112931	0.109529	1	1
K03581	0.0564653	0.0547645	1	1
K03602	0.0564653	0.0547645	1	1
K03645	0.0564653	0.0547645	1	1
K03656	0.0564653	0.0547645	1	1
K03666	0.0564653	0.0547645	1	1
K03746	0.0564653	0.0547645	1	1
K03748	0.0564653	0.0547645	1	1
K03752	0.0564653	0.0547645	1	1
K03789	0.0564653	0.0547645	1	1
K04017	0.0564653	0.0547645	1	1
K04085	0.0564653	0.0547645	1	1
K04088	0.0564653	0.0547645	1	1
K02517	0.0564653	0.0547645	1	1
K02567	0.0564653	0.0547645	1	1
K02622	0.0564653	0.0547645	1	1
K02841	0.0564653	0.0547645	1	1
K02907	0.0564653	0.0547645	1	1
K02950	0.0564653	0.0547645	1	1
K02970	0.0564653	0.0547645	1	1
K02996	0.0564653	0.0547645	1	1
K03076	0.0564653	0.0547645	1	1
K03271	0.0564653	0.0547645	1	1
K03272	0.0564653	0.0547645	1	1
K03276	0.0564653	0.0547645	1	1
K03298	0.169396	0.109529	0.6827	1
K03321	0.0564653	0.0547645	1	1
K03435	0.0564653	0.0547645	1	1
K03477	0.0564653	0.0547645	1	1
K03498	0.0564653	0.0547645	1	1
K03536	0.0564653	0.0547645	1	1
K03566	0.0564653	0.0547645	1	1
K03590	0.0564653	0.0547645	1	1
K03611	0.0564653	0.0547645	1	1
K03624	0.0564653	0.0547645	1	1
K03648	0.0564653	0.0547645	1	1
K03675	0.0564653	0.0547645	1	1
K03722	0.0564653	0.0547645	1	1
K03764	0.0564653	0.0547645	1	1
K03804	0.0564653	0.0547645	1	1
K03841	0.0564653	0.0547645	1	1
K03972	0	0.0547645	1	1
K04068	0.0564653	0.0547645	1	1
K04744	0.0564653	0.0547645	1	1
K04755	0.0564653	0.0547645	1	1
K02551	0.0564653	0.0547645	1	1
K03098	0.0564653	0.0547645	1	1
K03101	0.0564653	0.0547645	1	1
K03313	0.0564653	0.0547645	1	1
K03315	0	0.0547645	1	1
K03555	0.0564653	0.0547645	1	1
K03635	0.0564653	0.0547645	1	1
K03646	0.0564653	0.0547645	1	1
K03665	0.0564653	0.0547645	1	1
K03673	0.112931	0.109529	1	1
K03701	0.0564653	0.0547645	1	1
K03721	0.0564653	0.0547645	1	1
K03734	0.0564653	0.0547645	1	1
K03806	0.0564653	0.0547645	1	1
K03833	0.0564653	0.0547645	1	1
K04016	0.0564653	0.0547645	1	1
K04067	0.0564653	0.0547645	1	1
K04069	0.0564653	0.0547645	1	1
K04488	0.0564653	0.0547645	1	1
K04564	0.0564653	0.0547645	1	1
K04771	0.0564653	0.0547645	1	1
K02466	0.0564653	0.0547645	1	1
K02483	0.0564653	0.0547645	1	1
K02508	0.0564653	0.0547645	1	1
K02529	0.112931	0.164294	1	1
K02796	0.0564653	0.0547645	1	1
K02847	0.112931	0.0547645	0.6192	1
K02890	0.0564653	0.0547645	1	1
K02892	0.0564653	0.0547645	1	1
K02909	0.112931	0.109529	1	1
K02954	0.0564653	0.0547645	1	1
K02961	0.0564653	0.0547645	1	1
K03071	0.0564653	0.0547645	1	1
K03269	0.0564653	0.0547645	1	1
K03431	0.0564653	0.0547645	1	1
K03439	0.0564653	0.0547645	1	1
K03557	0.0564653	0.0547645	1	1
K03582	0.0564653	0.0547645	1	1
K03616	0.0564653	0.0547645	1	1
K03642	0.0564653	0.0547645	1	1
K03723	0.0564653	0.0547645	1	1
K03775	0.0564653	0.0547645	1	1
K03814	0.0564653	0.0547645	1	1
K02682	0.0564653	0.0547645	1	1
K02838	0.0564653	0.0547645	1	1
K02851	0.0564653	0.0547645	1	1
K02860	0.0564653	0.0547645	1	1
K02897	0.0564653	0.0547645	1	1
K02946	0.0564653	0.0547645	1	1
K02992	0.0564653	0.0547645	1	1
K03040	0.0564653	0.0547645	1	1
K03075	0.0564653	0.0547645	1	1
K03151	0.0564653	0.0547645	1	1
K03169	0.0564653	0.0547645	1	1
K03215	0.0564653	0.0547645	1	1
K03304	0.0564653	0.0547645	1	1
K03560	0.0564653	0.0547645	1	1
K03572	0.0564653	0.0547645	1	1
K03574	0.0564653	0.0547645	1	1
K03588	0.0564653	0.0547645	1	1
K03644	0.0564653	0.0547645	1	1
K03686	0.0564653	0.0547645	1	1
K03772	0.0564653	0.0547645	1	1
K03808	0.0564653	0.0547645	1	1
K03831	0.0564653	0.0547645	1	1
K03832	0.0564653	0.0547645	1	1
K03839	0.0564653	0.0547645	1	1
K03975	0.0564653	0.0547645	1	1
K04096	0.0564653	0.0547645	1	1
K04761	0.0564653	0.0547645	1	1
K05365	0.0564653	0.0547645	1	1
K02507	0.0564653	0.0547645	1	1
K02527	0.0564653	0.0547645	1	1
K02548	0.0564653	0.0547645	1	1
K02563	0.0564653	0.0547645	1	1
K02601	0.0564653	0.0547645	1	1
K02783	0.0564653	0.0547645	1	1
K02874	0.0564653	0.0547645	1	1
K02881	0.0564653	0.0547645	1	1
K02968	0.0564653	0.0547645	1	1
K03078	0.112931	0.109529	1	1
K03386	0.0564653	0.0547645	1	1
K03469	0.0564653	0.0547645	1	1
K03499	0.0564653	0.0547645	1	1
K03544	0.0564653	0.0547645	1	1
K03553	0.0564653	0.0547645	1	1
K03558	0.0564653	0.0547645	1	1
K03559	0.0564653	0.0547645	1	1
K03571	0.0564653	0.0547645	1	1
K03592	0.0564653	0.0547645	1	1
K03732	0.0564653	0.0547645	1	1
K03781	0.0564653	0.0547645	1	1
K03925	0.0564653	0.0547645	1	1
K03930	0.0564653	0.0547645	1	1
K04013	0.0564653	0.0547645	1	1
K04066	0.0564653	0.0547645	1	1
K04084	0.0564653	0.0547645	1	1
K04751	0.0564653	0.0547645	1	1
K04762	0.0564653	0.0547645	1	1
K04763	0.0564653	0.0547645	1	1
K04773	0.0564653	0.0547645	1	1
K02474	0.0564653	0.0547645	1	1
K02506	0.0564653	0.0547645	1	1
K02518	0.0564653	0.0547645	1	1
K02552	0.0564653	0.0547645	1	1
K02681	0.0564653	0.0547645	1	1
K02784	0.0564653	0.0547645	1	1
K02822	0.0564653	0.0547645	1	1
K02858	0.0564653	0.0547645	1	1
K02956	0.0564653	0.0547645	1	1
K03113	0.0564653	0.0547645	1	1
K03177	0.0564653	0.0547645	1	1
K03526	0.0564653	0.0547645	1	1
K03532	0.0564653	0.0547645	1	1
K03591	0.0564653	0.0547645	1	1
K03596	0.0564653	0.0547645	1	1
K03598	0.0564653	0.0547645	1	1
K03601	0.0564653	0.0547645	1	1
K03637	0.0564653	0.0547645	1	1
K03753	0.0564653	0.0547645	1	1
K03798	0.0564653	0.0547645	1	1
K03976	0.0564653	0.0547645	1	1
K04078	0.0564653	0.0547645	1	1
K04095	0.0564653	0	0.4924	1
K04485	0.0564653	0.0547645	1	1
K02509	0.0564653	0.0547645	1	1
K02528	0.0564653	0.0547645	1	1
K02560	0.0564653	0.0547645	1	1
K02570	0.0564653	0.0547645	1	1
K02621	0.0564653	0.0547645	1	1
K02656	0.0564653	0.0547645	1	1
K02821	0.0564653	0.0547645	1	1
K02887	0.0564653	0.0547645	1	1
K02895	0.0564653	0.0547645	1	1
K03110	0.0564653	0.0547645	1	1
K03117	0.0564653	0.0547645	1	1
K03168	0.0564653	0.0547645	1	1
K03183	0.0564653	0.0547645	1	1
K03212	0.0564653	0.0547645	1	1
K03402	0.0564653	0.0547645	1	1
K03500	0.0564653	0.0547645	1	1
K03501	0.0564653	0.0547645	1	1
K03599	0.0564653	0.0547645	1	1
K03604	0.0564653	0.0547645	1	1
K03612	0.0564653	0.0547645	1	1
K03614	0.0564653	0.0547645	1	1
K03629	0.0564653	0.0547645	1	1
K03651	0.0564653	0.0547645	1	1
K03683	0.0564653	0.0547645	1	1
K03719	0.0564653	0.0547645	1	1
K03787	0.0564653	0.0547645	1	1
K03811	0.0564653	0.0547645	1	1
K04018	0.0564653	0.0547645	1	1
K04077	0.0564653	0.0547645	1	1
K04753	0.0564653	0.0547645	1	1
K02496	0.0564653	0.0547645	1	1
K02498	0.0564653	0.0547645	1	1
K02501	0.0564653	0.0547645	1	1
K02536	0.0564653	0.0547645	1	1
K02810	0.0564653	0.0547645	1	1
K02871	0.0564653	0.0547645	1	1
K02911	0.0564653	0.0547645	1	1
K02952	0.0564653	0.0547645	1	1
K02994	0.0564653	0.0547645	1	1
K03060	0.0564653	0.0547645	1	1
K03181	0.0564653	0.0547645	1	1
K02441	0.0564653	0.0547645	1	1
K03306	0.0564653	0.0547645	1	1
K03326	0.169396	0.164294	1	1
K03436	0.0564653	0.0547645	1	1
K02470	0.0564653	0.0547645	1	1
K03466	0.0564653	0.0547645	1	1
K02564	0.0564653	0.0547645	1	1
K03524	0.0564653	0.0547645	1	1
K02686	0.0564653	0.0547645	1	1
K03576	0.112931	0.0547645	0.6192	1
K02800	0.0564653	0.0547645	1	1
K03583	0.0564653	0.0547645	1	1
K02835	0.0564653	0.0547645	1	1
K03584	0.0564653	0.0547645	1	1
K02878	0.0564653	0.0547645	1	1
K03613	0.0564653	0.0547645	1	1
K02916	0.0564653	0.0547645	1	1
K03615	0.0564653	0.0547645	1	1
K02948	0.0564653	0.0547645	1	1
K03621	0.0564653	0.0547645	1	1
K02982	0.0564653	0.0547645	1	1
K03630	0.0564653	0.0547645	1	1
K03100	0.0564653	0.0547645	1	1
K03650	0.0564653	0.0547645	1	1
K03317	0.0564653	0.0547645	1	1
K03684	0.0564653	0.0547645	1	1
K03385	0.0564653	0.0547645	1	1
K03690	0.0564653	0.0547645	1	1
K03438	0.0564653	0.0547645	1	1
K03703	0.0564653	0.0547645	1	1
K03485	0	0.0547645	1	1
K03773	0.0564653	0.0547645	1	1
K03564	0.0564653	0.0547645	1	1
K02520	0.0564653	0.0547645	1	1
K03784	0.0564653	0.0547645	1	1
K03631	0.0564653	0.0547645	1	1
K03786	0.0564653	0.0547645	1	1
K02553	0.0564653	0.0547645	1	1
K03835	0.112931	0.109529	1	1
K03704	0.112931	0.109529	1	1
K02571	0.0564653	0.0547645	1	1
K03977	0.0564653	0.0547645	1	1
K02779	0.0564653	0.0547645	1	1
K04015	0.0564653	0.0547645	1	1
K03750	0.0564653	0.0547645	1	1
K04042	0.0564653	0.0547645	1	1
K02782	0.0564653	0.0547645	1	1
K03760	0.112931	0.109529	1	1
K04043	0.0564653	0.0547645	1	1
K03801	0.0564653	0.0547645	1	1
K04047	0.0564653	0.0547645	1	1
K02879	0.0564653	0.0547645	1	1
K04065	0.0564653	0.0547645	1	1
K03834	0.112931	0.109529	1	1
K05367	0.0564653	0.0547645	1	1
K03978	0.0564653	0.0547645	1	1
K05515	0.0564653	0.0547645	1	1
K02906	0.0564653	0.0547645	1	1
K04072	0.0564653	0.0547645	1	1
K02945	0.0564653	0.0547645	1	1
K04083	0.0564653	0.0547645	1	1
K02959	0.0564653	0.0547645	1	1
K04565	0.0564653	0.109529	1	1
K03046	0.0564653	0.0547645	1	1
K04567	0.0564653	0.0547645	1	1
K03273	0.0564653	0.0547645	1	1
K04568	0.0564653	0.0547645	1	1
K03274	0.0564653	0.0547645	1	1
K04772	0.0564653	0.0547645	1	1
K03607	0.0564653	0.0547645	1	1
K03640	0.0564653	0.0547645	1	1
K03641	0.0564653	0.0547645	1	1
K03654	0.0564653	0.0547645	1	1
K03671	0.112931	0.109529	1	1
K03745	0.0564653	0.0547645	1	1
K03813	0.0564653	0.0547645	1	1
K03981	0.0564653	0.0547645	1	1
K04079	0.0564653	0.0547645	1	1
K02521	0.0564653	0.0547645	1	1
K02565	0.0564653	0.0547645	1	1
K02619	0.0564653	0.0547645	1	1
K02687	0.0564653	0.0547645	1	1
K02804	0.0564653	0.0547645	1	1
K02867	0.0564653	0.0547645	1	1
K02888	0.0564653	0.0547645	1	1
K02913	0.0564653	0.0547645	1	1
K03086	0.0564653	0.0547645	1	1
K03218	0.0564653	0.0547645	1	1
K03424	0.112931	0.109529	1	1
K03503	0.0564653	0.109529	1	1
K03527	0.0564653	0.0547645	1	1
K03565	0.0564653	0.0547645	1	1
K03580	0.112931	0.0547645	0.6192	1
K03585	0.0564653	0.0547645	1	1
K03595	0.112931	0.109529	1	1
K03597	0.0564653	0.0547645	1	1
K03603	0.0564653	0.0547645	1	1
K03625	0.0564653	0.0547645	1	1
K03636	0.0564653	0.0547645	1	1
K03639	0.112931	0.109529	1	1
K03657	0.0564653	0.0547645	1	1
K03667	0.0564653	0.0547645	1	1
K03720	0.0564653	0.0547645	1	1
K03771	0.0564653	0.0547645	1	1
K03797	0.0564653	0.0547645	1	1
K03980	0.0564653	0.0547645	1	1
K04014	0.0564653	0.0547645	1	1
K04087	0.0564653	0.0547645	1	1
K04691	0.0564653	0.0547645	1	1
K04764	0.0564653	0.0547645	1	1
K04770	0.0564653	0.0547645	1	1
K05346	0.0564653	0.0547645	1	1
K02558	0.0564653	0.0547645	1	1
K02572	0.0564653	0.0547645	1	1
K02651	0.112931	0.0547645	0.6192	1
K02770	0.0564653	0.0547645	1	1
K02876	0.0564653	0.0547645	1	1
K02886	0.0564653	0.0547645	1	1
K02902	0.0564653	0.0547645	1	1
K02904	0.0564653	0.0547645	1	1
K02963	0.0564653	0.0547645	1	1
K03043	0.0564653	0.0547645	1	1
K03072	0.0564653	0.0547645	1	1
K03088	0.112931	0.109529	1	1
K03118	0.0564653	0.0547645	1	1
K03185	0.0564653	0.0547645	1	1
K03214	0.0564653	0.0547645	1	1
K03217	0.0564653	0.0547645	1	1
K03270	0.0564653	0.0547645	1	1
K03299	0.169396	0.109529	0.6827	1
K03303	0.0564653	0.0547645	1	1
K03310	0.112931	0.109529	1	1
K03314	0.0564653	0.0547645	1	1
K03325	0.0564653	0	0.4924	1
K03533	0.0564653	0.0547645	1	1
K03551	0.0564653	0.0547645	1	1
K03554	0.0564653	0.0547645	1	1
K03568	0.0564653	0.0547645	1	1
K03600	0.0564653	0.0547645	1	1
K03634	0.0564653	0.0547645	1	1
K03655	0.0564653	0.0547645	1	1
K03744	0.0564653	0.0547645	1	1
K03758	0.0564653	0.0547645	1	1
K03803	0.0564653	0.0547645	1	1
K03837	0.0564653	0.0547645	1	1
K04082	0.0564653	0.0547645	1	1
K04774	0.0564653	0.0547645	1	1
K02503	0.0564653	0.0547645	1	1
K02510	0.0564653	0.0547645	1	1
K02569	0.0564653	0.0547645	1	1
K02680	0.0564653	0.0547645	1	1
K02742	0.0564653	0.0547645	1	1
K02777	0.0564653	0.0547645	1	1
K02781	0.0564653	0.0547645	1	1
K02794	0.0564653	0.0547645	1	1
K02795	0.0564653	0.0547645	1	1
K02819	0	0.0547645	1	1
K02824	0.0564653	0.0547645	1	1
K02834	0.0564653	0.0547645	1	1
K02843	0.112931	0.109529	1	1
K02863	0.0564653	0.0547645	1	1
K02914	0.0564653	0.0547645	1	1
K02919	0.112931	0.109529	1	1
K03073	0.0564653	0.0547645	1	1
K02468	0.0564653	0.0547645	1	1
K03074	0.0564653	0.0547645	1	1
K03079	0.0564653	0.0547645	1	1
K02495	0.112931	0.109529	1	1
K03116	0.0564653	0.0547645	1	1
K02523	0.0564653	0.0547645	1	1
K03179	0.0564653	0.0547645	1	1
K02562	0.0564653	0.0547645	1	1
K03182	0.0564653	0.0547645	1	1
K02806	0.0564653	0.0547645	1	1
K03208	0.0564653	0.0547645	1	1
K02825	0.0564653	0.0547645	1	1
K03277	0.0564653	0.0547645	1	1
K02837	0.0564653	0.0547645	1	1
K03286	0.112931	0.109529	1	1
K02864	0.0564653	0.0547645	1	1
K03427	0.0564653	0	0.4924	1
K02884	0.0564653	0.0547645	1	1
K03462	0.0564653	0.0547645	1	1
K02926	0.0564653	0.0547645	1	1
K03495	0.0564653	0.0547645	1	1
K02931	0.0564653	0.0547645	1	1
K03550	0.0564653	0.0547645	1	1
K02965	0.0564653	0.0547645	1	1
K03561	0.0564653	0.0547645	1	1
K02967	0.0564653	0.0547645	1	1
K03578	0.0564653	0.0547645	1	1
K02988	0.0564653	0.0547645	1	1
K03628	0.0564653	0.0547645	1	1
K02990	0.0564653	0.0547645	1	1
K03643	0.0564653	0.0547645	1	1
K03089	0.0564653	0.0547645	1	1
K03674	0.0564653	0.0547645	1	1
K03106	0.0564653	0.0547645	1	1
K03687	0.0564653	0.0547645	1	1
K03111	0.0564653	0.164294	0.625	1
K03688	0.0564653	0.0547645	1	1
K03210	0.0564653	0.0547645	1	1
K03711	0.0564653	0.0547645	1	1
K03308	0.112931	0.109529	1	1
K03733	0.0564653	0.0547645	1	1
K03316	0.0564653	0.0547645	1	1
K03756	0.0564653	0.0547645	1	1
K03426	0.0564653	0.0547645	1	1
K03820	0.0564653	0.0547645	1	1
K03470	0.0564653	0.0547645	1	1
K04075	0.0564653	0.0547645	1	1
K03531	0.0564653	0.0547645	1	1
K04754	0.0564653	0.0547645	1	1
K03535	0.0564653	0.0547645	1	1
K04765	0.0564653	0.0547645	1	1
K03573	0.0564653	0.0547645	1	1
K05339	0.0564653	0.0547645	1	1
K03589	0.0564653	0.0547645	1	1
K05501	0.0564653	0.0547645	1	1
K03617	0.0564653	0.0547645	1	1
K03632	0.0564653	0.0547645	1	1
K03664	0.0564653	0.0547645	1	1
K03685	0.0564653	0.0547645	1	1
K03702	0.0564653	0.0547645	1	1
K03707	0.0564653	0.0547645	1	1
K03718	0.0564653	0.0547645	1	1
K03799	0.0564653	0.0547645	1	1
K04044	0.0564653	0.0547645	1	1
K04487	0.0564653	0.0547645	1	1
K04760	0.0564653	0.0547645	1	1
K02444	0.0564653	0.0547645	1	1
K02549	0.0564653	0.0547645	1	1
K02568	0.0564653	0.0547645	1	1
K02574	0.0564653	0.0547645	1	1
K02600	0.0564653	0.0547645	1	1
K02679	0.0564653	0.0547645	1	1
K02899	0.0564653	0.0547645	1	1
K02933	0.0564653	0.0547645	1	1
K02939	0.0564653	0.0547645	1	1
K03077	0.0564653	0.0547645	1	1
K03216	0.0564653	0.0547645	1	1
K03282	0.0564653	0.0547645	1	1
K03284	0.0564653	0.0547645	1	1
K03307	0.0564653	0.0547645	1	1
K03476	0.0564653	0.0547645	1	1
K03484	0.0564653	0.0547645	1	1
K03562	0.0564653	0.0547645	1	1
K03563	0.0564653	0.0547645	1	1
K03586	0.0564653	0.0547645	1	1
K03587	0.0564653	0.0547645	1	1
K03593	0.0564653	0.0547645	1	1
K03610	0.0564653	0.0547645	1	1
K03633	0.0564653	0.0547645	1	1
K03695	0.0564653	0.0547645	1	1
K03699	0.112931	0.109529	1	1
K03768	0.169396	0.164294	1	1
K03770	0.0564653	0.0547645	1	1
K03791	0	0.0547645	1	1
K03979	0.0564653	0.0547645	1	1
K05366	0.0564653	0.0547645	1	1
K05540	0.0564653	0.0547645	1	1
K05590	0.0564653	0.0547645	1	1
K05788	0.0564653	0.0547645	1	1
K05541	0.0564653	0.0547645	1	1
K05589	0.0564653	0.0547645	1	1
K05595	0.112931	0.109529	1	1
K05527	0.112931	0.109529	1	1
K06145	0.0564653	0.0547645	1	1
K05539	0.0564653	0.0547645	1	1
K05776	0.0564653	0.0547645	1	1
K05787	0.0564653	0.0547645	1	1
K06177	0.112931	0.109529	1	1
K05878	0.0564653	0.0547645	1	1
K06179	0.0564653	0.0547645	1	1
K06175	0.112931	0.109529	1	1
K05807	0.0564653	0.0547645	1	1
K05844	0.0564653	0.0547645	1	1
K06148	0.112931	0.109529	1	1
K06518	0.0564653	0.0547645	1	1
K06867	0.0564653	0	0.4924	1
K06879	0.0564653	0.0547645	1	1
K06959	0.0564653	0.0547645	1	1
K07153	0.0564653	0.0547645	1	1
K07173	0.0564653	0.0547645	1	1
K07478	0.0564653	0.0547645	1	1
K07504	0	0.0547645	1	1
K07574	0.0564653	0.0547645	1	1
K07648	0.0564653	0.0547645	1	1
K07657	0.0564653	0.0547645	1	1
K08310	0.0564653	0.0547645	1	1
K08357	0.0564653	0.0547645	1	1
K08591	0.0564653	0.0547645	1	1
K09471	0.0564653	0.0547645	1	1
K09761	0.0564653	0.0547645	1	1
K09774	0.0564653	0.0547645	1	1
K09789	0.0564653	0.0547645	1	1
K09861	0.0564653	0.0547645	1	1
K09890	0.0564653	0.0547645	1	1
K09894	0.0564653	0.0547645	1	1
K09911	0.0564653	0.0547645	1	1
K10541	0.0564653	0.0547645	1	1
K11258	0.0564653	0.0547645	1	1
K11991	0.0564653	0.0547645	1	1
K12248	0.0564653	0.0547645	1	1
K12297	0.0564653	0.0547645	1	1
K12511	0.0564653	0.0547645	1	1
K13643	0.0564653	0.0547645	1	1
K13747	0.0564653	0.0547645	1	1
K13888	0.0564653	0.0547645	1	1
K14155	0	0.0547645	1	1
K15257	0.112931	0.109529	1	1
K15396	0.0564653	0.0547645	1	1
K16087	0.395257	0.657174	0.3591	1
K16509	0.0564653	0.0547645	1	1
K18136	0.0564653	0.0547645	1	1
K18138	0.0564653	0.0547645	1	1
K18800	0.0564653	0.0547645	1	1
K19129	0.0564653	0.0547645	1	1
K21741	0.0564653	0.109529	1	1
K22025	0.0564653	0.0547645	1	1
K22130	0.0564653	0.0547645	1	1
K22719	0.0564653	0.0547645	1	1
K26392	0.0564653	0.0547645	1	1
K06189	0.0564653	0.0547645	1	1
K05820	0.0564653	0.0547645	1	1
K06211	0.0564653	0.0547645	1	1
K05916	0	0.0547645	1	1
K06920	0.0564653	0.0547645	1	1
K06039	0.0564653	0.0547645	1	1
K06941	0.0564653	0.0547645	1	1
K06158	0.0564653	0.0547645	1	1
K06949	0.0564653	0.0547645	1	1
K06204	0.0564653	0.0547645	1	1
K06980	0.0564653	0.0547645	1	1
K06861	0.0564653	0.0547645	1	1
K07001	0.112931	0.0547645	0.6192	1
K06901	0.112931	0.109529	1	1
K07052	0.0564653	0.0547645	1	1
K06911	0.0564653	0.164294	0.625	1
K07058	0.0564653	0.0547645	1	1
K06952	0	0.164294	0.25	1
K07071	0.0564653	0.0547645	1	1
K06968	0.0564653	0.0547645	1	1
K07080	0.112931	0.109529	1	1
K07082	0.0564653	0.0547645	1	1
K07122	0.0564653	0.0547645	1	1
K07085	0.0564653	0.0547645	1	1
K07263	0.0564653	0.0547645	1	1
K07154	0	0.0547645	1	1
K07304	0.0564653	0.0547645	1	1
K07236	0.0564653	0.0547645	1	1
K07447	0.0564653	0.0547645	1	1
K07259	0.0564653	0.0547645	1	1
K07462	0.0564653	0.0547645	1	1
K07308	0.0564653	0.0547645	1	1
K07735	0.0564653	0.0547645	1	1
K07560	0.0564653	0.0547645	1	1
K07793	0.0564653	0.0547645	1	1
K07738	0.0564653	0.0547645	1	1
K07811	0.0564653	0.0547645	1	1
K08234	0.0564653	0.0547645	1	1
K07821	0	0.0547645	1	1
K08475	0.0564653	0.0547645	1	1
K08296	0.0564653	0.0547645	1	1
K09476	0.169396	0.219058	1	1
K08988	0.0564653	0.0547645	1	1
K09862	0.0564653	0.0547645	1	1
K09767	0.0564653	0.0547645	1	1
K09998	0.0564653	0.0547645	1	1
K09806	0.0564653	0.0547645	1	1
K10544	0	0.0547645	1	1
K09809	0.0564653	0.0547645	1	1
K11216	0.0564653	0.0547645	1	1
K09811	0.0564653	0.0547645	1	1
K11689	0.0564653	0.109529	1	1
K09816	0.0564653	0.0547645	1	1
K12513	0.0564653	0.0547645	1	1
K09901	0.0564653	0.0547645	1	1
K12678	0.0564653	0.0547645	1	1
K09979	0.0564653	0.0547645	1	1
K12982	0.0564653	0.0547645	1	1
K10806	0.0564653	0.0547645	1	1
K13040	0.0564653	0	0.4924	1
K10918	0.0564653	0	0.4924	1
K13283	0.0564653	0.0547645	1	1
K11192	0.0564653	0.109529	1	1
K13821	0.0564653	0.0547645	1	1
K11530	0.0564653	0.0547645	1	1
K13926	0.0564653	0.0547645	1	1
K11755	0.0564653	0.0547645	1	1
K14699	0.0564653	0.0547645	1	1
K12514	0.0564653	0.0547645	1	1
K15268	0	0.0547645	1	1
K12984	0.0564653	0.0547645	1	1
K16013	0.0564653	0.0547645	1	1
K14682	0.0564653	0.0547645	1	1
K18189	0.0564653	0.0547645	1	1
K15539	0.0564653	0.0547645	1	1
K18928	0.0564653	0.0547645	1	1
K18234	0.0564653	0.0547645	1	1
K18929	0.0564653	0.0547645	1	1
K19226	0.0564653	0.0547645	1	1
K18991	0	0.0547645	1	1
K21602	0.0564653	0.0547645	1	1
K21029	0.0564653	0.0547645	1	1
K26973	0	0.0547645	1	1
K21393	0.282326	0.328587	1	1
K22132	0.0564653	0.0547645	1	1
K22900	0.0564653	0.0547645	1	1
K24258	0.0564653	0.0547645	1	1
K25958	0.0564653	0.0547645	1	1
K05685	0.0564653	0.0547645	1	1
K05879	0.0564653	0.0547645	1	1
K06016	0.0564653	0.0547645	1	1
K06076	0.0564653	0.0547645	1	1
K06180	0.0564653	0.0547645	1	1
K06181	0.0564653	0.0547645	1	1
K06201	0.0564653	0.0547645	1	1
K06202	0.0564653	0.0547645	1	1
K06205	0.0564653	0.0547645	1	1
K06206	0.0564653	0.0547645	1	1
K06217	0.0564653	0.0547645	1	1
K06889	0.0564653	0.0547645	1	1
K07014	0.0564653	0.0547645	1	1
K07040	0.0564653	0.0547645	1	1
K07126	0.169396	0.109529	0.6827	1
K07277	0.0564653	0.0547645	1	1
K07326	0.112931	0.109529	1	1
K07341	0	0.0547645	1	1
K07812	0	0.0547645	1	1
K08289	0.0564653	0.0547645	1	1
K08300	0.0564653	0.0547645	1	1
K08312	0.0564653	0.0547645	1	1
K08359	0.0564653	0	0.4924	1
K08998	0.0564653	0.0547645	1	1
K09760	0.0564653	0.0547645	1	1
K09765	0.0564653	0.0547645	1	1
K09796	0.0564653	0.0547645	1	1
K09798	0.0564653	0.0547645	1	1
K09897	0.0564653	0.0547645	1	1
K09988	0.0564653	0.0547645	1	1
K10439	0.225861	0.219058	1	1
K10555	0.0564653	0.0547645	1	1
K10974	0.0564653	0.109529	1	1
K11070	0.0564653	0.0547645	1	1
K13041	0.0564653	0	0.4924	1
K13746	0.0564653	0.0547645	1	1
K14187	0.0564653	0.0547645	1	1
K14441	0.0564653	0.0547645	1	1
K14445	0.169396	0.164294	1	1
K15342	0.112931	0.0547645	0.6192	1
K16168	0.0564653	0.0547645	1	1
K18139	0.112931	0.109529	1	1
K21562	0.0564653	0.0547645	1	1
K21948	0.0564653	0.0547645	1	1
K22105	0.0564653	0.0547645	1	1
K22131	0.0564653	0.0547645	1	1
K26605	0.0564653	0	0.4924	1
K06173	0.0564653	0.0547645	1	1
K06176	0.0564653	0.0547645	1	1
K06956	0.0564653	0.0547645	1	1
K06975	0.0564653	0.0547645	1	1
K06996	0.0564653	0.0547645	1	1
K07038	0.0564653	0.0547645	1	1
K07042	0.0564653	0.0547645	1	1
K07109	0.0564653	0.0547645	1	1
K07115	0.0564653	0.109529	1	1
K07226	0.112931	0.109529	1	1
K07306	0.0564653	0.0547645	1	1
K07307	0.0564653	0.0547645	1	1
K08309	0.0564653	0.0547645	1	1
K08316	0.0564653	0.0547645	1	1
K08722	0.0564653	0.0547645	1	1
K08723	0.0564653	0.0547645	1	1
K05786	0.0564653	0.0547645	1	1
K08738	0.0564653	0.0547645	1	1
K05810	0.0564653	0.0547645	1	1
K08968	0.0564653	0.0547645	1	1
K06183	0.0564653	0.0547645	1	1
K09159	0.0564653	0.0547645	1	1
K06187	0.0564653	0.0547645	1	1
K09748	0.0564653	0.0547645	1	1
K06909	0	0.0547645	1	1
K09791	0.0564653	0.0547645	1	1
K07121	0.0564653	0.0547645	1	1
K09800	0.0564653	0.0547645	1	1
K07184	0.0564653	0.0547645	1	1
K09951	0.0564653	0	0.4924	1
K07186	0.0564653	0.0547645	1	1
K09961	0	0.0547645	1	1
K07260	0.0564653	0.0547645	1	1
K10000	0.0564653	0.0547645	1	1
K07274	0.0564653	0.0547645	1	1
K10563	0.0564653	0.0547645	1	1
K07285	0.0564653	0.0547645	1	1
K10914	0.0564653	0.0547645	1	1
K07316	0.0564653	0	0.4924	1
K11071	0.0564653	0.0547645	1	1
K07391	0.0564653	0.0547645	1	1
K11211	0.0564653	0.0547645	1	1
K07479	0.0564653	0.0547645	1	1
K11604	0.0564653	0.0547645	1	1
K07507	0.0564653	0.0547645	1	1
K11719	0.0564653	0.0547645	1	1
K08218	0.0564653	0.0547645	1	1
K11720	0.0564653	0.0547645	1	1
K08303	0.0564653	0.0547645	1	1
K12132	0.0564653	0.0547645	1	1
K08319	0.0564653	0.0547645	1	1
K12940	0.0564653	0.0547645	1	1
K08640	0.0564653	0.0547645	1	1
K12961	0.0564653	0.0547645	1	1
K08990	0.0564653	0.0547645	1	1
K15545	0.0564653	0.0547645	1	1
K09131	0.0564653	0.0547645	1	1
K15598	0.0564653	0.0547645	1	1
K09710	0.0564653	0.0547645	1	1
K15599	0.0564653	0.0547645	1	1
K09908	0.0564653	0.0547645	1	1
K19228	0.0564653	0.0547645	1	1
K09921	0.0564653	0.0547645	1	1
K21064	0.112931	0.109529	1	1
K09929	0.0564653	0.0547645	1	1
K21829	0.0564653	0.0547645	1	1
K12152	0.0564653	0.0547645	1	1
K22042	0.0564653	0.0547645	1	1
K12372	0.0564653	0.0547645	1	1
K22721	0.0564653	0.0547645	1	1
K12510	0.0564653	0.0547645	1	1
K23184	0.0564653	0.0547645	1	1
K12942	0.0564653	0.0547645	1	1
K13020	0.112931	0	0.2423	1
K14260	0.0564653	0.0547645	1	1
K15125	0.169396	0.0547645	0.3673	1
K15724	0.0564653	0.0547645	1	1
K18850	0.0564653	0.0547645	1	1
K19239	0.0564653	0.0547645	1	1
K19956	0.0564653	0.0547645	1	1
K22391	0.0564653	0.0547645	1	1
K05801	0.0564653	0.0547645	1	1
K06215	0.0564653	0.0547645	1	1
K06287	0.0564653	0.0547645	1	1
K06925	0.0564653	0.0547645	1	1
K06966	0.0564653	0.0547645	1	1
K07034	0.0564653	0.0547645	1	1
K07091	0.0564653	0.0547645	1	1
K07106	0.0564653	0.0547645	1	1
K07114	0.112931	0.109529	1	1
K07237	0.0564653	0.0547645	1	1
K07261	0.0564653	0.0547645	1	1
K07268	0.0564653	0.0547645	1	1
K07305	0.0564653	0.0547645	1	1
K07636	0.0564653	0.0547645	1	1
K07640	0.0564653	0.0547645	1	1
K07662	0.0564653	0.0547645	1	1
K07666	0.0564653	0.0547645	1	1
K07751	0.0564653	0.0547645	1	1
K07784	0.0564653	0.0547645	1	1
K08321	0.0564653	0.0547645	1	1
K08970	0.0564653	0.0547645	1	1
K09812	0.0564653	0.0547645	1	1
K09817	0.0564653	0.0547645	1	1
K09889	0.0564653	0.0547645	1	1
K10679	0.112931	0.109529	1	1
K11175	0.0564653	0.0547645	1	1
K11534	0.0564653	0.109529	1	1
K11605	0.0564653	0.0547645	1	1
K11690	0.169396	0.219058	1	1
K12262	0.0564653	0.0547645	1	1
K13634	0.0564653	0.0547645	1	1
K15460	0.0564653	0.0547645	1	1
K15523	0.0564653	0.0547645	1	1
K19128	0.0564653	0.0547645	1	1
K22305	0.0564653	0.0547645	1	1
K23349	0.0564653	0.0547645	1	1
K05799	0.0564653	0	0.4924	1
K05802	0.0564653	0.0547645	1	1
K05838	0.0564653	0.0547645	1	1
K05995	0.112931	0.109529	1	1
K06132	0.0564653	0.0547645	1	1
K06133	0.0564653	0.0547645	1	1
K06168	0.0564653	0.0547645	1	1
K06193	0.0564653	0.0547645	1	1
K06904	0	0.0547645	1	1
K06918	0.0564653	0.0547645	1	1
K07053	0.0564653	0.0547645	1	1
K07124	0.0564653	0.0547645	1	1
K07278	0.0564653	0.0547645	1	1
K07301	0.0564653	0.0547645	1	1
K07685	0.0564653	0.0547645	1	1
K08172	0.0564653	0.0547645	1	1
K08325	0.0564653	0.0547645	1	1
K08680	0.0564653	0.0547645	1	1
K09810	0.0564653	0.0547645	1	1
K09898	0.0564653	0.0547645	1	1
K09910	0.0564653	0.0547645	1	1
K10773	0.0564653	0.0547645	1	1
K11072	0.0564653	0.0547645	1	1
K11606	0.0564653	0.0547645	1	1
K11607	0.0564653	0.0547645	1	1
K11747	0	0.0547645	1	1
K11754	0.0564653	0.0547645	1	1
K12247	0.0564653	0.0547645	1	1
K12369	0.0564653	0.0547645	1	1
K12371	0.0564653	0.0547645	1	1
K12515	0.0564653	0.0547645	1	1
K13010	0.0564653	0.0547645	1	1
K13695	0.0564653	0.0547645	1	1
K13788	0.0564653	0.0547645	1	1
K16012	0.0564653	0.0547645	1	1
K16044	0.0564653	0.0547645	1	1
K16702	0.0564653	0.0547645	1	1
K17248	0.0564653	0.0547645	1	1
K19353	0	0.0547645	1	1
K19416	0.0564653	0.0547645	1	1
K19591	0.0564653	0	0.4924	1
K24136	0.0564653	0.0547645	1	1
K26063	0.0564653	0.0547645	1	1
K05803	0.0564653	0.0547645	1	1
K05835	0.0564653	0.0547645	1	1
K05851	0.0564653	0.0547645	1	1
K05921	0.112931	0.109529	1	1
K06020	0.0564653	0.0547645	1	1
K06190	0.0564653	0.0547645	1	1
K06872	0.0564653	0.0547645	1	1
K06899	0.0564653	0.0547645	1	1
K06942	0.0564653	0.0547645	1	1
K07107	0.0564653	0.0547645	1	1
K07323	0.0564653	0.0547645	1	1
K07794	0.0564653	0.0547645	1	1
K08476	0.0564653	0.0547645	1	1
K09161	0.0564653	0.0547645	1	1
K09893	0.0564653	0.0547645	1	1
K09997	0.0564653	0.0547645	1	1
K10556	0.0564653	0.0547645	1	1
K11065	0.0564653	0.0547645	1	1
K12512	0.0564653	0.0547645	1	1
K12573	0.0564653	0.0547645	1	1
K13637	0	0.0547645	1	1
K15536	0.0564653	0.0547645	1	1
K15581	0.0564653	0.0547645	1	1
K19810	0.0564653	0.0547645	1	1
K23183	0.0564653	0.0547645	1	1
K24300	0.0564653	0.0547645	1	1
K26974	0	0.109529	0.5	1
K05790	0.0564653	0.0547645	1	1
K06142	0.0564653	0.0547645	1	1
K06194	0.0564653	0.0547645	1	1
K06915	0.0564653	0.109529	1	1
K06958	0.0564653	0.0547645	1	1
K06998	0.0564653	0.0547645	1	1
K07056	0.0564653	0.0547645	1	1
K07230	0.0564653	0.0547645	1	1
K07280	0.0564653	0.0547645	1	1
K07497	0.0564653	0.0547645	1	1
K07792	0.112931	0.109529	1	1
K08363	0	0.0547645	1	1
K08478	0.0564653	0.0547645	1	1
K08681	0.0564653	0.0547645	1	1
K09688	0.0564653	0.0547645	1	1
K09747	0.0564653	0.0547645	1	1
K09808	0.112931	0.109529	1	1
K09815	0.0564653	0.0547645	1	1
K09904	0.0564653	0.0547645	1	1
K09906	0.0564653	0.0547645	1	1
K09917	0.0564653	0.0547645	1	1
K09936	0.0564653	0.0547645	1	1
K10107	0.0564653	0.0547645	1	1
K10763	0.0564653	0.0547645	1	1
K11069	0.169396	0.164294	1	1
K11751	0.0564653	0.109529	1	1
K11912	0.0564653	0.0547645	1	1
K11928	0.112931	0.109529	1	1
K12524	0.0564653	0.0547645	1	1
K13292	0.0564653	0.0547645	1	1
K15461	0.0564653	0.0547645	1	1
K15738	0.0564653	0.0547645	1	1
K16066	0.0564653	0.0547645	1	1
K21470	0.0564653	0.0547645	1	1
K25316	0.0564653	0.0547645	1	1
K06196	0.0564653	0.0547645	1	1
K06203	0.0564653	0.0547645	1	1
K07000	0.0564653	0.0547645	1	1
K07090	0.169396	0.164294	1	1
K07113	0.0564653	0.0547645	1	1
K07223	0.0564653	0.0547645	1	1
K07227	0.0564653	0.0547645	1	1
K07270	0.169396	0.164294	1	1
K07340	0.0564653	0.0547645	1	1
K07400	0.0564653	0.0547645	1	1
K07459	0.0564653	0.0547645	1	1
K07460	0.0564653	0.0547645	1	1
K07496	0	0.0547645	1	1
K07724	0.0564653	0.0547645	1	1
K07773	0.0564653	0.0547645	1	1
K07795	0.0564653	0.0547645	1	1
K08305	0.0564653	0.0547645	1	1
K09125	0.0564653	0.0547645	1	1
K09909	0.0564653	0.0547645	1	1
K10440	0.225861	0.219058	1	1
K10545	0	0.0547645	1	1
K11085	0.0564653	0.0547645	1	1
K11531	0.0564653	0.0547645	1	1
K11752	0.0564653	0.0547645	1	1
K11938	0.0564653	0.0547645	1	1
K13288	0.0564653	0.0547645	1	1
K14058	0.0564653	0.0547645	1	1
K14170	0.0564653	0.0547645	1	1
K15580	0.0564653	0.0547645	1	1
K15582	0.0564653	0.0547645	1	1
K15600	0.0564653	0.0547645	1	1
K15835	0.0564653	0.0547645	1	1
K15984	0.0564653	0.0547645	1	1
K17948	0.0564653	0.0547645	1	1
K18326	0.0564653	0.0547645	1	1
K18446	0.0564653	0.0547645	1	1
K19222	0.0564653	0.0547645	1	1
K19229	0.0564653	0.0547645	1	1
K20881	0.0564653	0.109529	1	1
K21449	0.112931	0.328587	0.289	1
K21636	0.0564653	0.0547645	1	1
K23010	0.0564653	0.0547645	1	1
K24118	0.112931	0.109529	1	1
K05837	0.0564653	0.0547645	1	1
K06178	0.0564653	0.0547645	1	1
K06192	0.0564653	0.0547645	1	1
K06199	0.0564653	0.0547645	1	1
K06200	0.0564653	0.0547645	1	1
K06894	0.0564653	0.0547645	1	1
K07213	0.0564653	0.0547645	1	1
K07258	0.0564653	0.0547645	1	1
K07265	0.0564653	0.0547645	1	1
K07286	0.0564653	0.0547645	1	1
K07552	0.112931	0.109529	1	1
K08483	0.0564653	0.0547645	1	1
K09001	0.0564653	0.0547645	1	1
K09689	0.0564653	0.0547645	1	1
K09780	0.0564653	0.0547645	1	1
K09858	0.0564653	0.0547645	1	1
K09888	0.0564653	0.0547645	1	1
K09892	0.0564653	0.0547645	1	1
K09896	0.0564653	0.0547645	1	1
K09907	0.0564653	0.0547645	1	1
K10026	0.0564653	0.0547645	1	1
K10557	0.0564653	0.0547645	1	1
K10558	0.0564653	0.0547645	1	1
K10823	0.0564653	0.0547645	1	1
K11107	0.0564653	0.0547645	1	1
K11688	0.0564653	0.0547645	1	1
K11749	0.0564653	0.0547645	1	1
K12368	0.112931	0.109529	1	1
K12686	0.0564653	0.0547645	1	1
K12690	0	0.0547645	1	1
K14588	0.0564653	0	0.4924	1
K15583	0.0564653	0.0547645	1	1
K15915	0.0564653	0.0547645	1	1
K16348	0.0564653	0.0547645	1	1
K16692	0.0564653	0.0547645	1	1
K17218	0.0564653	0.0547645	1	1
K17247	0.0564653	0.0547645	1	1
K18588	0.0564653	0.0547645	1	1
K19230	0.0564653	0.0547645	1	1
K20862	0.0564653	0.0547645	1	1
K22278	0.0564653	0.0547645	1	1
K23181	0.0564653	0.0547645	1	1
K24204	0.112931	0.109529	1	1
K26083	0.112931	0.164294	1	1
K26977	0	0.0547645	1	1
K05952	0.0564653	0.0547645	1	1
K06041	0.0564653	0.0547645	1	1
K06149	0.0564653	0.0547645	1	1
K06212	0.0564653	0.0547645	1	1
K06223	0.0564653	0.0547645	1	1
K06726	0.0564653	0.0547645	1	1
K06997	0.0564653	0.0547645	1	1
K07220	0.0564653	0.0547645	1	1
K07266	0.0564653	0.0547645	1	1
K07287	0.0564653	0.0547645	1	1
K07566	0.112931	0.109529	1	1
K07741	0.0564653	0.273823	0.2187	1
K07862	0.0564653	0.0547645	1	1
K08092	0.0564653	0.0547645	1	1
K08159	0.0564653	0.0547645	1	1
K08306	0.0564653	0.0547645	1	1
K09136	0.0564653	0.0547645	1	1
K09158	0.0564653	0.0547645	1	1
K09160	0.0564653	0.0547645	1	1
K09794	0.0564653	0.0547645	1	1
K09930	0.0564653	0.0547645	1	1
K11744	0.0564653	0.0547645	1	1
K11932	0.0564653	0.0547645	1	1
K13500	0.0564653	0.0547645	1	1
K14392	0.0564653	0.0547645	1	1
K15256	0.0564653	0.0547645	1	1
K15894	0.0564653	0.109529	1	1
K15977	0.0564653	0.0547645	1	1
K16264	0.112931	0.0547645	0.6192	1
K17686	0.0564653	0.0547645	1	1
K18654	0.0564653	0.0547645	1	1
K19130	0.0564653	0.0547645	1	1
K19784	0.0564653	0.109529	1	1
K20509	0.0564653	0.0547645	1	1
K06186	0.0564653	0.0547645	1	1
K06895	0.0564653	0.0547645	1	1
K06919	0.0564653	0	0.4924	1
K07012	0.0564653	0.0547645	1	1
K07084	0.0564653	0.0547645	1	1
K07130	0.112931	0.109529	1	1
K07149	0.0564653	0.0547645	1	1
K07320	0.0564653	0.0547645	1	1
K07451	0	0.0547645	1	1
K07645	0.0564653	0.0547645	1	1
K07675	0.0564653	0.0547645	1	1
K07783	0.0564653	0.0547645	1	1
K08196	0.0564653	0.0547645	1	1
K08301	0.0564653	0.0547645	1	1
K08364	0.0564653	0.0547645	1	1
K08984	0.0564653	0.0547645	1	1
K09801	0.0564653	0.0547645	1	1
K09824	0.112931	0.109529	1	1
K09899	0.0564653	0.0547645	1	1
K09902	0.0564653	0.0547645	1	1
K09952	0.0564653	0	0.4924	1
K09974	0.0564653	0.0547645	1	1
K09999	0.0564653	0.0547645	1	1
K10543	0	0.0547645	1	1
K12370	0.0564653	0.0547645	1	1
K12509	0.0564653	0.0547645	1	1
K14055	0.0564653	0.0547645	1	1
K16698	0.112931	0.109529	1	1
K16789	0	0.0547645	1	1
K17725	0.0564653	0.0547645	1	1
K18218	0.0564653	0.0547645	1	1
K19127	0.0564653	0.0547645	1	1
K19304	0.0564653	0.0547645	1	1
K21395	0.282326	0.383352	0.7744	1
K23182	0.0564653	0.0547645	1	1
K25706	0.0564653	0.0547645	1	1
K26939	0.0564653	0.0547645	1	1
K06866	0.0564653	0.0547645	1	1
K06957	0.0564653	0.0547645	1	1
K07147	0.0564653	0.0547645	1	1
K07275	0.0564653	0.0547645	1	1
K07568	0.0564653	0.0547645	1	1
K09022	0.112931	0.109529	1	1
K09900	0.0564653	0.0547645	1	1
K09923	0.0564653	0.0547645	1	1
K09946	0.0564653	0.109529	1	1
K10542	0.0564653	0.0547645	1	1
K10805	0.0564653	0.0547645	1	1
K11183	0.0564653	0.0547645	1	1
K11753	0.0564653	0.0547645	1	1
K13038	0.0564653	0.0547645	1	1
K13498	0.0564653	0.0547645	1	1
K13628	0.0564653	0.0547645	1	1
K13936	0.0564653	0.0547645	1	1
K18893	0.0564653	0.0547645	1	1
K19068	0.0564653	0.0547645	1	1
K19227	0.0564653	0.0547645	1	1
K19334	0.112931	0.109529	1	1
K19804	0.0564653	0.0547645	1	1
K24180	0.0564653	0.0547645	1	1
K25589	0.0564653	0.0547645	1	1
K05592	0.0564653	0.0547645	1	1
K05809	0.0564653	0.0547645	1	1
K06077	0.0564653	0.0547645	1	1
K06207	0.0564653	0.0547645	1	1
K07054	0.0564653	0.0547645	1	1
K07235	0.0564653	0.0547645	1	1
K07243	0.0564653	0.0547645	1	1
K07343	0.0564653	0.0547645	1	1
K07390	0.0564653	0.0547645	1	1
K07474	0.0564653	0	0.4924	1
K07491	0	0.109529	0.5	1
K07674	0.0564653	0.0547645	1	1
K07686	0.0564653	0.0547645	1	1
K07729	0	0.0547645	1	1
K08304	0.0564653	0.0547645	1	1
K08311	0.0564653	0.0547645	1	1
K08358	0.0564653	0	0.4924	1
K08992	0.0564653	0.0547645	1	1
K09790	0.0564653	0.0547645	1	1
K09802	0.0564653	0.0547645	1	1
K09891	0.0564653	0.0547645	1	1
K09895	0.0564653	0.0547645	1	1
K09903	0.0564653	0.0547645	1	1
K10112	0.0564653	0	0.4924	1
K10441	0.225861	0.219058	1	1
K10540	0.0564653	0.0547645	1	1
K11179	0.0564653	0.0547645	1	1
K12410	0.0564653	0.109529	1	1
K13924	0.0564653	0.0547645	1	1
K14742	0.0564653	0.0547645	1	1
K15467	0.0564653	0.0547645	1	1
K16868	0.0564653	0.0547645	1	1
K18691	0.0564653	0.0547645	1	1
K19337	0.0564653	0.0547645	1	1
K21394	0.112931	0.164294	1	1
K25307	0.112931	0.109529	1	1
K26606	0.0564653	0	0.4924	1
K26975	0	0.109529	0.5	1
