# Supplementary material for: Whole-Genome Sequencing and Pathogenic Characterization of a Pasteurella multocida Serotype A Isolate from a Case of Respiratory Disease in Tan Sheep
Source: Microorganisms. 2026 Jan 9;14(1):154. doi: 10.3390/microorganisms14010154 (PMC12843858; doi:10.3390/microorganisms14010154)
Supplement: Supplementary file 1 [file microorganisms-14-00154-s001.zip › Table S2. Characteristics of the CRISPR-Cas loci identified in strain P6.csv]

Table S2. Characteristics of the CRISPR-Cas loci identified in strain P6.
Location	CRISPR ID	Sample Name	Position	DR Sequence	DR Len (bp)	SPA Sequence	SPA Len (bp)
Scaffold3	CRISPR1	P6	93401	GTTAACTGCCGTATAGGCAGCTTAGAAA	28	ACATGACGAAATTAATAAAATTGTTGTGCGAT	32
Scaffold3	CRISPR1	P6	93461	GTTAACTGCCGTATAGGCAGCTTAGAAA	28	ATTTTTCTTTTGCTGTAAAGACAAGCTGATCA	32
Scaffold3	CRISPR1	P6	93521	GTTAACTGCCGTATAGGCAGCTTAGAAA	28	TGTTTCAAGCGAACGTACAGCAACAGTGACTG	32
Scaffold3	CRISPR1	P6	93581	GTTAACTGCCGTATAGGCAGCTTAGAAA	28	GGATGGATTGCTTCTAAGTAGCCTTTGCCTTC	32
Scaffold3	CRISPR1	P6	93641	GTTAACTGCCGTATAGGCAGCTTAGAAA	28	TTGGACTTGTGTCAGTAACTGTAACCGCTCAA	32
Scaffold3	CRISPR1	P6	93701	GTTAACTGCCGTATAGGCAGCTTAGAAA	28	GTTGCAATTCAACGTGGTGAGCAAGAAATCAA	32
Scaffold3	CRISPR1	P6	93761	GTTAACTGCCGTATAGGCAGCTTAGAAA	28	GTTGGCCGCTACAAAATTGTCACTTTCAATAC	32
Scaffold3	CRISPR1	P6	93821	GTTAACTGCCGTATAGGCAGCTTAGAAA	28	GCTGTATAAGCGGTTAAAAAAGTTATATTTTT	32
Scaffold3	CRISPR1	P6	93881	GTTAACTGCCGTATAGGCAGCTTAGAAA	28	ATTATTTCTTTCAGGTGTTGGGGGGATTGAAT	32
Scaffold3	CRISPR1	P6	93941	GTTAACTGCCGTATAGGCAGCTTAGAAA	28	TTTTGAATGCTCATCACGCATTTGTTGCAACC	32
Scaffold3	CRISPR1	P6	94001	GTTAACTGCCGTATAGGCAGCTTAGAAA	28	GCTTGAAAGTGTTGGCTTGAAACTTTCGGGGC	32
Scaffold3	CRISPR1	P6	94061	GTTAACTGCCGTATAGGCAGCTTAGAAA	28	TTGATCGTTTGCGCGAAATACCAATTTTTTTA	32
Scaffold3	CRISPR1	P6	94121	GTTAACTGCCGTATAGGCAGCTTAGAAA	28	AACAGCTCTTACACCAGCGCAAAAATTTGCGA	32
Scaffold3	CRISPR1	P6	94181	GTTAACTGCCGTATAGGCAGCTTAGAAA	28	CAAAAGATTGAATTACATCATCGGCTACAGAT	32
Scaffold3	CRISPR1	P6	94241	GTTAACTGCCGTATAGGCAGCTTAGAAA	28	GAAGCGGTATCAATTCTGAAAAGAAAAGGAAT	32
Scaffold3	CRISPR1	P6	94301	GTTAACTGCCGTATAGGCAGCTTAGAAA	28	GCTCCAGTCGCTTTTAGTTGCGCTTCGGTGCG	32
Scaffold3	CRISPR1	P6	94361	GTTAACTGCCGTATAGGCAGCTTAGAAA	28	ACTTAGAACTCCACCGGCTCTCGATTCTTCAG	32
Scaffold3	CRISPR1	P6	94421	GTTAACTGCCGTATAGGCAGCTTAGAAA	28	TCGCCAATATAAGCATTAACATTCACATCAAC	32
Scaffold3	CRISPR1	P6	94481	GTTAACTGCCGTATAGGCAGCTTAGAAA	28	GTGCCGAAATTGCACAAAGCGGACTTTGCACA	32
Scaffold3	CRISPR1	P6	94541	GTTAACTGCCGTATAGGCAGCTTAGAAA	28	TGTACCCGAAACAACTTGCAGATTAGCGCGAG	32
Scaffold3	CRISPR1	P6	94601	GTTAACTGCCGTATAGGCAGCTTAGAAA	28	ATTTATCCCAAAGCGACATGTCATCAGGCATC	32
Scaffold3	CRISPR1	P6	94661	GTTAACTGCCGTATAGGCAGCTTAGAAA	28	CATTTGGGGCAACGAATGACGAAAAGCGCACA	32
Scaffold3	CRISPR1	P6	94721	GTTAACTGCCGTATAGGCAGCTTAGAAA	28	TCTTTCCGTTTATCTTTGAAAAAATATCATAT	32
Scaffold3	CRISPR1	P6	94781	GTTAACTGCCGTATAGGCAGCTTAGAAA	28	GTTTAGTAACGGGTCAAGCGGAAGATGAAATC	32
Scaffold3	CRISPR1	P6	94841	GTTAACTGCCGTATAGGCAGCTTAGAAA	28	GATCGATATGTTTTTAAATACAGTTTGCGGAA	32
Scaffold3	CRISPR1	P6	94901	GTTAACTGCCGTATAGGCAGCTTAGAAA	28	TTGATAGCCGTGAAAGCTACGATCACCTTTTTT	33
Scaffold3	CRISPR1	P6	94962	GTTAACTGCCGTATAGGCAGCTTAGAAA	28	TTGTCACAAACGACATCTTTTGTCTCAACGGT	32
Scaffold3	CRISPR1	P6	95022	GTTAACTGCCGTATAGGCAGCTTAGAAA	28	ACCCGCACTTGCTGTTTTATTCGCCCAGTTAA	32
Scaffold3	CRISPR1	P6	95082	GTTAACTGCCGTATAGGCAGCTTAGAAA	28	ATTTCAGGTGAGCAGTGGATGATTATCCCGAG	32
Scaffold3	CRISPR1	P6	95142	GTTAACTGCCGTATAGGCAGCTTAGAAA	28	ATGTGTCTAAATCGGGGTAGATTTCCGCGAGC	32
Scaffold3	CRISPR1	P6	95202	GTTAACTGCCGTATAGGCAGCTTAGAAA	28	AAAATCTCTGGAATTTGTCGCATATTGCCTTT	32
Scaffold3	CRISPR1	P6	95262	GTTAACTGCCGTATAGGCAGCTTAGAAA	28	GTTGCAAGGTTGTAAGCTGTCCCCGCGTATTC	32
Scaffold3	CRISPR1	P6	95322	GTTAACTGCCGTATAGGCAGCTTAGAAA	28	ATGAACACATGATCACTTCTTGATGGATCAAA	32
Scaffold3	CRISPR1	P6	95382	GTTAACTGCCGTATAGGCAGCTTAGAAA	28	ACTTCCGCGAATTTCGTTAAAAAACGACCGCA	32
Scaffold3	CRISPR1	P6	95442	GTTAACTGCCGTATAGGCAGCTTAGAAA	28	ATTGCCTTTCGTTGGGCAAAAAAGAATGTTTA	32
Scaffold3	CRISPR1	P6	95502	GTTAACTGCCGTATAGGCAGCTTAGAAA	28	ACCAATAGTCGTCGCGCTCAAAATCAGGTAAA	32
Scaffold3	CRISPR1	P6	95562	GTTAACTGCCGTATAGGCAGCTTAGAAA	28	AAGTGTCCGCGCTCACGTTAATCCCCGTAAGC	32
Scaffold3	CRISPR1	P6	95622	GTTAACTGCCGTATAGGCAGCTTAGAAA	28	AAGCCACAGCGCAGATGAGCACGTCATCACGT	32
Scaffold3	CRISPR1	P6	95682	GTTAACTGCCGTATAGGCAGCTTAGAAA	28	GATCCAAGCGTTACAAGTGAATCGTGGCTCTT	32
Scaffold3	CRISPR1	P6	95742	GTTAACTGCCGTATAGGCAGCTTAGAAA	28	GCAACAAACGGTTATTACGAAGAAGAGATGGA	32
Scaffold3	CRISPR1	P6	95802	GTTAACTGCCGTATAGGCAGCTTAGAAA	28	TTTGACAGCAGTCGAAGACGAAAGCGGCGATC	32
Scaffold3	CRISPR1	P6	95862	GTTAACTGCCGTATAGGCAGCTTAGAAA	28	AAAAGCATTCTGTTTACGCGTAAAAGGATCAA	32
Scaffold3	CRISPR1	P6	95922	GTTAACTGCCGTGTAGGCAGCTTAGAAA	28	AGCTTTAAGCTCTGCAAATGCCGAACTCATAC	32
Scaffold3	CRISPR1	P6	95982	GTTAACTGCCGTGTAGGCAGCTTAGAAA	28	GATTATTTTAAGCAACGGAGCGGAATTACACT	32
Scaffold3	CRISPR1	P6	96042	GTTAACTGCCGTGTAGGTAGCTTAGAAA	28	GTCATCTTCCAATTCTTCTGTTTTCTGCTCTT	32
Scaffold3	CRISPR1	P6	96102	GTTAACTGCCGTGTAGGCAGCTTAGAAA	28	TAAAGCGATCTTGGCTCGATTATCAGATTGGT	32
Scaffold3	CRISPR1	P6	96162	GTTAACTGCCGTATAGGCAGTTTCAATT	28	-	-
Scaffold22	CRISPR1	P6	24	TTTCTAAGCCATCTACACGATGGTGAAC	28	ATTTCAAGCTTAGATGTGAAATTCGCACCAAC	32
Scaffold22	CRISPR1	P6	84	TTTCTAAGCCATCTACACGATGGTGAAC	28	GTAGTGAATCTTGCGGATAAACGTAGCTTAAA	32
Scaffold22	CRISPR1	P6	144	TTTCTAAGCCATCTACACGATGGTGAAC	28	TTAATTCATCTGTTCAAGCGCAAGGTGGGCTT	32
Scaffold22	CRISPR1	P6	204	TTTCTAAGCCATCTACACGATGGTGAAC	28	TTCCAGCGTCGCGCGGTGTTAAATGAGACTTT	32
Scaffold22	CRISPR1	P6	264	TTTCTAAGCCATCTACACGATGGTGAAC	28	AGCTCCACTTTGATTGCCTCTAACATCGGGTA	32
Scaffold22	CRISPR1	P6	324	TTTCTAAGCCATCTACACGATGGTGAAC	28	TCAAATCTCACGCACTTTCAGCACATGTTGTG	32
Scaffold22	CRISPR1	P6	384	TTTCTAAGCCATCTACACGATGGTGAAC	28	GATTGTCAGCCGTTAGTTGAACACGTCATTAT	32
Scaffold22	CRISPR1	P6	444	TTTCTAAGCCATCTACACGATGGTGAAC	28	AGGGCATGGATTTTCGGCACTGGAAATCGAAT	32
Scaffold22	CRISPR1	P6	504	TTTCTAAGCCATCTACACGATGGTGAAC	28	TTTTCAATGACCGTTAAATCTTCTAGTGTTTC	32
Scaffold22	CRISPR1	P6	564	TTTCTAAGCCATCTACACGATGGTGAAC	28	AAATGCAAACGCCCATGGTGCCGTTTCAACGAC	33
Scaffold22	CRISPR1	P6	625	TTTCTAAGCCATCTACACGATGGTGAAC	28	TTCTTTTCTTATATTCGTCTTTTGTCACGAAT	32
Scaffold22	CRISPR1	P6	685	TTTCTAAGCCATCTACACGATGGTGAAC	28	ATGAACCATTACTATTGTGCCAGTGAACAGCA	32
Scaffold22	CRISPR1	P6	745	TTTCTAAGCCATCTACACGATGGTGAAC	28	-	-
