# Supplementary material for: Whole-Genome Sequencing and Pathogenic Characterization of a Pasteurella multocida Serotype A Isolate from a Case of Respiratory Disease in Tan Sheep
Source: Microorganisms. 2026 Jan 9;14(1):154. doi: 10.3390/microorganisms14010154 (PMC12843858; doi:10.3390/microorganisms14010154)
Supplement: Supplementary file 1 [file microorganisms-14-00154-s001.zip › Table S3. Genetic composition of genomic island GI01 in Pasteurella multocida P6.csv]

Table S3. Genetic composition of genomic island GI01 in Pasteurella multocida P6.
Location	Island ID	Sample Name	Gene ID	Gene Start	Gene End	Strand	NR Description
Scaffold20	GI01	P6	gene2097	13280	13651	+	hypothetical protein
Scaffold20	GI01	P6	gene2098	13648	14019	+	hypothetical protein
Scaffold20	GI01	P6	gene2099	14031	14513	+	MULTISPECIES: phage tail protein
Scaffold20	GI01	P6	gene2100	14567	15238	+	DUF6246 family protein
Scaffold20	GI01	P6	gene2101	15315	15671	+	TM2 domain-containing protein
Scaffold20	GI01	P6	gene2102	16565	15747	-	hypothetical protein
Scaffold20	GI01	P6	gene2103	16904	17728	+	phage antirepressor N-terminal domain-containing protein
