# Supplementary material for: Whole-Genome Sequencing and Pathogenic Characterization of a Pasteurella multocida Serotype A Isolate from a Case of Respiratory Disease in Tan Sheep
Source: Microorganisms. 2026 Jan 9;14(1):154. doi: 10.3390/microorganisms14010154 (PMC12843858; doi:10.3390/microorganisms14010154)
Supplement: Supplementary file 1 [file microorganisms-14-00154-s001.zip › Table S4. Genetic composition of prophage regions Ph01 and Ph02 in Pasteurella multocida P6.csv]

Table S4. Genetic composition of prophage regions Ph01 and Ph02 in Pasteurella multocida P6.
Location	Prophage ID	Sample Name	Gene ID	Strand	Start	End	Description
Scaffold17	Ph01	P6	gene1994	-	1607	1768	hypothetical protein
Scaffold17	Ph01	P6	gene1995	-	1771	2106	phage tail protein
Scaffold17	Ph01	P6	gene1996	-	2103	5135	tape measure protein
Scaffold17	Ph01	P6	gene1997	-	5189	5722	hypothetical protein
Scaffold17	Ph01	P6	gene1998	-	5796	6023	DUF4035 domain-containing protein
Scaffold17	Ph01	P6	gene1999	-	6092	6484	hypothetical protein
Scaffold17	Ph01	P6	gene2000	-	6542	7195	hypothetical protein
Scaffold17	Ph01	P6	gene2001	-	7195	7545	DUF3168 domain-containing protein
Scaffold17	Ph01	P6	gene2002	-	7542	8024	HK97-gp10 family putative phage morphogenesis protein
Scaffold17	Ph01	P6	gene2003	-	8017	8340	phage head closure protein
Scaffold17	Ph01	P6	gene2004	-	8340	8654	head-tail connector protein
Scaffold17	Ph01	P6	gene2005	-	8700	9896	phage major capsid protein
Scaffold17	Ph01	P6	gene2006	-	9899	10558	HK97 family phage prohead protease
Scaffold17	Ph01	P6	gene2007	-	10548	11783	phage portal protein
Scaffold17	Ph01	P6	gene2008	-	11780	13291	terminase TerL endonuclease subunit
Scaffold17	Ph01	P6	gene2009	-	13291	13743	hypothetical protein
Scaffold17	Ph01	P6	gene2010	-	14347	14670	DUF2570 family protein
Scaffold17	Ph01	P6	gene2011	-	14673	15257	glycoside hydrolase family 19 protein
Scaffold17	Ph01	P6	gene2012	-	15229	15594	phage holin, lambda family
Scaffold17	Ph01	P6	gene2014	-	15921	16382	antiterminator Q family protein
Scaffold17	Ph01	P6	gene2015	-	16383	16985	recombination protein NinG
Scaffold17	Ph01	P6	gene2016	-	17144	17650	DUF1367 family protein
Scaffold17	Ph01	P6	gene2017	-	17640	18176	phage N-6-adenine-methyltransferase
Scaffold17	Ph01	P6	gene2018	-	18180	18869	replication protein P
Scaffold17	Ph01	P6	gene2019	-	18869	19702	replication protein
Scaffold17	Ph01	P6	gene2020	-	19699	20451	Rha family transcriptional regulator
Scaffold17	Ph01	P6	gene2021	-	20507	20704	hypothetical protein
Scaffold20	Ph02	P6	gene2076	+	410	946	phage N-6-adenine-methyltransferase
Scaffold20	Ph02	P6	gene2077	+	936	1394	recombination protein NinB
Scaffold20	Ph02	P6	gene2078	+	1468	1680	hypothetical protein
Scaffold20	Ph02	P6	gene2079	+	1768	2370	recombination protein NinG
Scaffold20	Ph02	P6	gene2080	+	2370	2735	antiterminator Q family protein
Scaffold20	Ph02	P6	gene2081	-	2923	3207	hypothetical protein
Scaffold20	Ph02	P6	gene2082	+	3330	3584	hypothetical protein
Scaffold20	Ph02	P6	gene2083	+	3581	4111	lysozyme
Scaffold20	Ph02	P6	gene2084	+	4084	4407	DUF2570 family protein
Scaffold20	Ph02	P6	gene2085	+	4364	4594	hypothetical protein
Scaffold20	Ph02	P6	gene2086	-	4629	5063	type II toxin-antitoxin system HicB family antitoxin
Scaffold20	Ph02	P6	gene2087	+	5357	5854	terminase
Scaffold20	Ph02	P6	gene2088	+	5832	7064	terminase
Scaffold20	Ph02	P6	gene2089	+	7079	8524	anti-CBASS Acb1 family protein
Scaffold20	Ph02	P6	gene2090	+	8478	9449	phage minor head protein
Scaffold20	Ph02	P6	gene2091	+	9464	10810	hypothetical protein
Scaffold20	Ph02	P6	gene2092	+	10810	11244	hypothetical protein
Scaffold20	Ph02	P6	gene2093	+	11256	12254	major capsid protein
Scaffold20	Ph02	P6	gene2094	+	12265	12579	hypothetical protein
Scaffold20	Ph02	P6	gene2095	+	12560	12928	hypothetical protein
Scaffold20	Ph02	P6	gene2096	+	12931	13275	hypothetical protein
Scaffold20	Ph02	P6	gene2097	+	13280	13651	hypothetical protein
