# Supplementary material for: Whole-Genome Sequencing and Pathogenic Characterization of a Pasteurella multocida Serotype A Isolate from a Case of Respiratory Disease in Tan Sheep
Source: Microorganisms. 2026 Jan 9;14(1):154. doi: 10.3390/microorganisms14010154 (PMC12843858; doi:10.3390/microorganisms14010154)
Supplement: Supplementary file 1 [file microorganisms-14-00154-s001.zip › Table S5. Summary of transposon elements identified in Pasteurella multocida P6.csv]

Table S5. Summary of transposon elements identified in Pasteurella multocida P6.
Transposon ID	Sample_name	Location	Start	End	Transposon families	Match Start	Match End	Evalue
chain00001	P6	Scaffold2	168418	168837	LINE	913	1041	2.00E-12
chain00002	P6	Scaffold30	165	1268	ISC1316	4	372	1.00E-114
