# Supplementary material for: Whole-Genome Sequencing and Pathogenic Characterization of a Pasteurella multocida Serotype A Isolate from a Case of Respiratory Disease in Tan Sheep
Source: Microorganisms. 2026 Jan 9;14(1):154. doi: 10.3390/microorganisms14010154 (PMC12843858; doi:10.3390/microorganisms14010154)
Supplement: Supplementary file 1 [file microorganisms-14-00154-s001.zip › Table S6. Summary of secondary metabolite biosynthetic gene clusters identified in strain P6.csv]

Table X. Summary of secondary metabolite biosynthetic gene clusters identified in strain P6.
Gene ID	Location	Sample Name	Cluster ID	NR Description	Function
gene0235	Scaffold1	P6	cluster1	UbiX family flavin prenyltransferase	biosynthetic-additional
gene0236	Scaffold1	P6	cluster1	molybdopterin-synthase adenylyltransferase MoeB	biosynthetic-additional
gene0237	Scaffold1	P6	cluster1	molybdopterin molybdotransferase MoeA	other
gene0238	Scaffold1	P6	cluster1	MULTISPECIES: GTP cyclohydrolase I FolE	other
gene0239	Scaffold1	P6	cluster1	acetate--CoA ligase	biosynthetic-additional
gene0240	Scaffold1	P6	cluster1	exodeoxyribonuclease III	other
gene0241	Scaffold1	P6	cluster1	TIGR01619 family protein	other
gene0242	Scaffold1	P6	cluster1	CPBP family intramembrane glutamic endopeptidase	biosynthetic-additional
gene0243	Scaffold1	P6	cluster1	YhcB family protein	other
gene0244	Scaffold1	P6	cluster1	30S ribosomal protein S12 methylthiotransferase accessory factor YcaO	biosynthetic
gene0245	Scaffold1	P6	cluster1	class I SAM-dependent methyltransferase	other
gene0246	Scaffold1	P6	cluster1	hydroxyacylglutathione hydrolase	biosynthetic-additional
gene0247	Scaffold1	P6	cluster1	glutamyl-tRNA reductase	other
gene0248	Scaffold1	P6	cluster1	ROK family transcriptional regulator	other
gene0253	Scaffold1	P6	cluster1	NRAMP family divalent metal transporter	other
gene0254	Scaffold1	P6	cluster1	oligopeptidase A	other
gene0255	Scaffold1	P6	cluster1	YbaN family protein	other
gene0256	Scaffold1	P6	cluster1	peptide ABC transporter substrate-binding protein	transport
gene0257	Scaffold1	P6	cluster1	MULTISPECIES: GTP cyclohydrolase II	other
gene0258	Scaffold1	P6	cluster1	Phosphatidylglycerophosphatase B	other
gene0259	Scaffold1	P6	cluster1	MULTISPECIES: N-acetylglucosamine kinase	other
gene0260	Scaffold1	P6	cluster1	hypothetical protein	other
gene0261	Scaffold1	P6	cluster1	RIO1 family regulatory kinase/ATPase	other
gene0262	Scaffold1	P6	cluster1	hypothetical protein	other
gene0263	Scaffold1	P6	cluster1	MULTISPECIES: NAD(P)H nitroreductase	biosynthetic
gene0264	Scaffold1	P6	cluster1	signal peptide peptidase SppA	other
gene0265	Scaffold1	P6	cluster1	cytochrome b562	other
gene0266	Scaffold1	P6	cluster1	universal stress protein UspE	other
gene0267	Scaffold1	P6	cluster1	FNR family transcription factor	regulatory
gene0268	Scaffold1	P6	cluster1	hypothetical protein	other
gene0269	Scaffold1	P6	cluster1	MULTISPECIES: non-heme ferritin	other
gene0270	Scaffold1	P6	cluster1	MULTISPECIES: non-heme ferritin	other
gene0271	Scaffold1	P6	cluster1	MULTISPECIES: 3-deoxy-7-phosphoheptulonate synthase	other
gene0272	Scaffold1	P6	cluster1	bifunctional chorismate mutase/prephenate dehydrogenase	other
gene0720	Scaffold2	P6	cluster2	MULTISPECIES: recombination mediator RecR	other
gene0721	Scaffold2	P6	cluster2	DNA topoisomerase III	other
gene0722	Scaffold2	P6	cluster2	preprotein translocase subunit SecG	other
gene0724	Scaffold2	P6	cluster2	sigma-70 family RNA polymerase sigma factor	regulatory
gene0725	Scaffold2	P6	cluster2	MULTISPECIES: hypothetical protein	other
gene0726	Scaffold2	P6	cluster2	DUF2063 domain-containing protein	other
gene0727	Scaffold2	P6	cluster2	DUF692 family protein	biosynthetic
gene0728	Scaffold2	P6	cluster2	hypothetical protein	other
gene0729	Scaffold2	P6	cluster2	DoxX family protein	other
gene0730	Scaffold2	P6	cluster2	MULTISPECIES: response regulator	regulatory
gene0731	Scaffold2	P6	cluster2	quorum sensing histidine kinase QseC	regulatory
gene0732	Scaffold2	P6	cluster2	MULTISPECIES: molybdopterin-binding protein	other
gene0733	Scaffold2	P6	cluster2	SsrA-binding protein SmpB	other
gene2089	Scaffold20	P6	cluster3	anti-CBASS Acb1 family protein	other
gene2090	Scaffold20	P6	cluster3	phage minor head protein	other
gene2091	Scaffold20	P6	cluster3	hypothetical protein	other
gene2092	Scaffold20	P6	cluster3	hypothetical protein	other
gene2093	Scaffold20	P6	cluster3	major capsid protein	biosynthetic
gene2094	Scaffold20	P6	cluster3	hypothetical protein	other
gene2095	Scaffold20	P6	cluster3	hypothetical protein	other
gene2096	Scaffold20	P6	cluster3	hypothetical protein	other
gene2097	Scaffold20	P6	cluster3	hypothetical protein	other
gene2098	Scaffold20	P6	cluster3	hypothetical protein	other
gene2099	Scaffold20	P6	cluster3	MULTISPECIES: phage tail protein	other
gene2100	Scaffold20	P6	cluster3	DUF6246 family protein	other
gene2101	Scaffold20	P6	cluster3	TM2 domain-containing protein	other
gene2102	Scaffold20	P6	cluster3	hypothetical protein	other
