# Supplementary material for: Whole-Genome Sequencing and Pathogenic Characterization of a Pasteurella multocida Serotype A Isolate from a Case of Respiratory Disease in Tan Sheep
Source: Microorganisms. 2026 Jan 9;14(1):154. doi: 10.3390/microorganisms14010154 (PMC12843858; doi:10.3390/microorganisms14010154)
Supplement: Supplementary file 1 [file microorganisms-14-00154-s001.zip › Table S7. Annotation of carbohydrate-active enzymes (CAZymes) in strain P6 genome.csv]

Table S7. Annotation of carbohydrate-active enzymes (CAZymes) in strain P6 genome
Gene ID	Location	Sample Name	Family	Family Description	Class	Class Description	Coverage(%)	Evalue
gene0044	Scaffold1	P6	CE9	N-acetylglucosamine-6-phosphate deacetylase (EC 3.5.1.25);	CE	Carbohydrate Esterases	98	6.30E-112
gene0052	Scaffold1	P6	CE1	Trehalose 6-O-mycolyltransferase (EC 2.3.1.122);Diacylglycerol O-acyltransferase (EC 2.3.1.20);Carboxylic ester hydrolase (EC 3.1.1.-);Acetylxylan esterase (EC 3.1.1.72);Feruloyl esterase (EC 3.1.1.73);	CE	Carbohydrate Esterases	68	1.30E-07
gene0583	Scaffold2	P6	CE16	Acetylesterase (EC 3.1.1.6);	CE	Carbohydrate Esterases	45	4.80E-09
gene0662	Scaffold2	P6	CE11	UDP-3-O-acyl N-acetylglucosamine deacetylase (EC 3.5.1.108);	CE	Carbohydrate Esterases	90	6.10E-122
gene1219	Scaffold5	P6	CE1	Trehalose 6-O-mycolyltransferase (EC 2.3.1.122);Diacylglycerol O-acyltransferase (EC 2.3.1.20);Carboxylic ester hydrolase (EC 3.1.1.-);Acetylxylan esterase (EC 3.1.1.72);Feruloyl esterase (EC 3.1.1.73);	CE	Carbohydrate Esterases	39	7.10E-07
gene1408	Scaffold7	P6	CE3	Acetylesterase (EC 3.1.1.6);Acetylxylan esterase (EC 3.1.1.72);	CE	Carbohydrate Esterases	69	3.00E-08
gene1586	Scaffold9	P6	CE1	Trehalose 6-O-mycolyltransferase (EC 2.3.1.122);Diacylglycerol O-acyltransferase (EC 2.3.1.20);Carboxylic ester hydrolase (EC 3.1.1.-);Acetylxylan esterase (EC 3.1.1.72);Feruloyl esterase (EC 3.1.1.73);	CE	Carbohydrate Esterases	73	4.30E-23
gene1587	Scaffold9	P6	CE1	Trehalose 6-O-mycolyltransferase (EC 2.3.1.122);Diacylglycerol O-acyltransferase (EC 2.3.1.20);Carboxylic ester hydrolase (EC 3.1.1.-);Acetylxylan esterase (EC 3.1.1.72);Feruloyl esterase (EC 3.1.1.73);	CE	Carbohydrate Esterases	91	3.10E-22
gene1917	Scaffold14	P6	CE1	Trehalose 6-O-mycolyltransferase (EC 2.3.1.122);Diacylglycerol O-acyltransferase (EC 2.3.1.20);Carboxylic ester hydrolase (EC 3.1.1.-);Acetylxylan esterase (EC 3.1.1.72);Feruloyl esterase (EC 3.1.1.73);	CE	Carbohydrate Esterases	36	5.40E-16
gene0073	Scaffold1	P6	GT41	UDP-Glc: peptide N-¦Â-glucosyltransferase (EC 2.4.1.-);GDP-L-Fuc: protein O-¦Á-L-fucosyltransferase (EC 2.4.1.221);UDP-GlcNAc: protein O-¦Â-N-acetylglucosaminyltransferase (EC 2.4.1.255);	GT	Glycosyl Transferases	56	4.80E-07
gene0122	Scaffold1	P6	GT41	UDP-Glc: peptide N-¦Â-glucosyltransferase (EC 2.4.1.-);GDP-L-Fuc: protein O-¦Á-L-fucosyltransferase (EC 2.4.1.221);UDP-GlcNAc: protein O-¦Â-N-acetylglucosaminyltransferase (EC 2.4.1.255);	GT	Glycosyl Transferases	33	1.10E-06
gene0151	Scaffold1	P6	GT107	CMP-KDO: ¦Â-2,4-KDO transferase (EC 2.4.3.-);CMP-KDO: ¦Â-2,7-KDO transferase (EC 2.4.3.-);	GT	Glycosyl Transferases	43	2.10E-249
gene0152	Scaffold1	P6	GT107	CMP-KDO: ¦Â-2,4-KDO transferase (EC 2.4.3.-);CMP-KDO: ¦Â-2,7-KDO transferase (EC 2.4.3.-);	GT	Glycosyl Transferases	30	3.90E-06
gene0392	Scaffold1	P6	GT35	[retaining] ¦Á-1,4-glucan phosphorylase (EC 2.4.1.1);	GT	Glycosyl Transferases	87	1.90E-280
gene0393	Scaffold1	P6	GT5	¦Á-1,4-glucan synthase (EC 2.4.1.-);Pullulan synthase (EC 2.4.1.-);UDP-Glc glycogen synthase / starch synthase (EC 2.4.1.11);¦Á-1,3-glucan synthase (EC 2.4.1.183);ADP-Glc glycogen synthase / starch synthase (EC 2.4.1.21);NDP-Glc: starch glucosyltransferase (EC 2.4.1.242);	GT	Glycosyl Transferases	99	2.20E-161
gene0427	Scaffold1	P6	GT2_Glycos_transf_2	GT2's subfamily	GT	Glycosyl Transferases	55	1.50E-26
gene0428	Scaffold1	P6	GT2_Glycos_transf_2	GT2's subfamily	GT	Glycosyl Transferases	43	1.70E-29
gene0430	Scaffold1	P6	GT25	LPS ¦Â-1,4-N-acetylgalactosaminyltransferase (EC 2.4.1.-);UDP-Gal: ¦Â-1,4-galactosyltransferase (EC 2.4.1.-);UDP-Glc: hydroxylysine O-glucosyltransferase (EC 2.4.1.-);¦Â-1,2-galactosyltransferase (EC 2.4.1.-);Occidiofungin ¦Â-xylosyltransferase (EC 2.4.2.-);	GT	Glycosyl Transferases	71	1.20E-33
gene0431	Scaffold1	P6	GT52	CMP-NeuAc: ¦Â-galactoside ¦Á-2,6-sialyltransferase (EC 2.4.3.1);CMP-Neu5Ac: ¦Â-galactoside ¦Á-2,3-sialyltransferase (EC 2.4.3.4);CMP-Neu5Ac: N-acetyllactoside ¦Á-2,3-sialyltransferase (EC 2.4.3.6);	GT	Glycosyl Transferases	83	1.40E-88
gene0479	Scaffold2	P6	GT19	Lipid-A-disaccharide synthase (EC 2.4.1.182);	GT	Glycosyl Transferases	92	1.70E-137
gene0490	Scaffold2	P6	GT41	UDP-Glc: peptide N-¦Â-glucosyltransferase (EC 2.4.1.-);GDP-L-Fuc: protein O-¦Á-L-fucosyltransferase (EC 2.4.1.221);UDP-GlcNAc: protein O-¦Â-N-acetylglucosaminyltransferase (EC 2.4.1.255);	GT	Glycosyl Transferases	68	3.20E-12
gene0656	Scaffold2	P6	GT28	UDP-Glc: 1,2-diacylglycerol 3-glucosyltransferase (EC 2.4.1.157);UDP-GlcNAc: undecaprenyldiphospho-muramoylpentapeptide ¦Â-1,4-N-acetylglucosaminyltransferase (EC 2.4.1.227);Digalactosyldiacylglycerol synthase (EC 2.4.1.241);Monogalactosyldiacylglycerol synthase (EC 2.4.1.46);	GT	Glycosyl Transferases	43	1.00E-50
gene0702	Scaffold2	P6	GT80	CMP-NeuAc: ¦Â-galactoside ¦Á-2,6-sialyltransferase (EC 2.4.3.1);CMP-Neu5Ac: ¦Â-galactoside ¦Á-2,3-sialyltransferase (EC 2.4.3.4);	GT	Glycosyl Transferases	91	1.10E-161
gene0883	Scaffold3	P6	GT83	Undecaprenyl phosphate-¦Á-L-Ara4N: 4-amino-4-deoxy-¦Â-L-arabinosyltransferase (EC 2.4.2.43);	GT	Glycosyl Transferases	73	2.50E-06
gene0900	Scaffold3	P6	GT9	LPS ¦Â-N-acetylglucosaminyltransferase (EC 2.4.1.56);LOS ¦Á-1,6-heptosyltransferase (EC 2.4.99.-);LPS ¦Á-1,6-heptosyltransferase (EC 2.4.99.-);Heptosyltransferase (EC 2.4.99.-);	GT	Glycosyl Transferases	69	1.80E-39
gene0901	Scaffold3	P6	GT9	LPS ¦Â-N-acetylglucosaminyltransferase (EC 2.4.1.56);LOS ¦Á-1,6-heptosyltransferase (EC 2.4.99.-);LPS ¦Á-1,6-heptosyltransferase (EC 2.4.99.-);Heptosyltransferase (EC 2.4.99.-);	GT	Glycosyl Transferases	68	4.80E-55
gene1049	Scaffold4	P6	GT4	1L-myo-inositol-1-P ¦Á-N-acetylglucoaminyltransferase (EC 2.4.1.-);EPS ¦Á-1,6-galactosyltransferase (EC 2.4.1.-);GDP-Man : ¦Á-1,4-mannosyltransferase (EC 2.4.1.-);GDP-Man ¦Á-mannosyltransferase (EC 2.4.1.-);GDP-Man: ¦Á-1,3-mannosyltransferase (EC 2.4.1.-);GDP-Man:queuosine ¦Á-mannosyltransferase (EC 2.4.1.-);GDP-Rha: ¦Á-1,3-rhamnosyltransferase (EC 2.4.1.-);Hexosyltransferases (EC 2.4.1.-);LPS ¦Á…	GT	Glycosyl Transferases	38	1.60E-09
gene1054	Scaffold4	P6	GT4	1L-myo-inositol-1-P ¦Á-N-acetylglucoaminyltransferase (EC 2.4.1.-);EPS ¦Á-1,6-galactosyltransferase (EC 2.4.1.-);GDP-Man : ¦Á-1,4-mannosyltransferase (EC 2.4.1.-);GDP-Man ¦Á-mannosyltransferase (EC 2.4.1.-);GDP-Man: ¦Á-1,3-mannosyltransferase (EC 2.4.1.-);GDP-Man:queuosine ¦Á-mannosyltransferase (EC 2.4.1.-);GDP-Rha: ¦Á-1,3-rhamnosyltransferase (EC 2.4.1.-);Hexosyltransferases (EC 2.4.1.-);LPS ¦Á…	GT	Glycosyl Transferases	36	4.60E-15
gene1250	Scaffold5	P6	GT51	Peptidoglycan glycosyltransferase (EC 2.4.1.129);	GT	Glycosyl Transferases	67	1.60E-59
gene1320	Scaffold6	P6	GT2_Glycos_transf_2	GT2's subfamily	GT	Glycosyl Transferases	48	1.70E-20
gene1321	Scaffold6	P6	GT30	[inverting] CMP-¦Â-KDO: ¦Á-3-deoxy-D-manno-octulosonic-acid (KDO) transferase (EC 2.4.3.-);	GT	Glycosyl Transferases	42	1.00E-67
gene1324	Scaffold6	P6	GT9	LPS ¦Â-N-acetylglucosaminyltransferase (EC 2.4.1.56);LOS ¦Á-1,6-heptosyltransferase (EC 2.4.99.-);LPS ¦Á-1,6-heptosyltransferase (EC 2.4.99.-);Heptosyltransferase (EC 2.4.99.-);	GT	Glycosyl Transferases	65	2.30E-45
gene1335	Scaffold6	P6	GT9	LPS ¦Â-N-acetylglucosaminyltransferase (EC 2.4.1.56);LOS ¦Á-1,6-heptosyltransferase (EC 2.4.99.-);LPS ¦Á-1,6-heptosyltransferase (EC 2.4.99.-);Heptosyltransferase (EC 2.4.99.-);	GT	Glycosyl Transferases	69	4.10E-36
gene1525	Scaffold8	P6	GT42	CMP-Neu5Ac: ¦Á-N-acetylgalactoside ¦Á-2,6-sialyltransferase (EC 2.4.3.3);CMP-Neu5Ac: ¦Â-galactoside ¦Á-2,3-sialyltransferase (EC 2.4.3.4);CMP-Neu5Ac: N-acetyllactoside ¦Á-2,3-sialyltransferase (EC 2.4.3.6);CMP-Neu5Ac : ¦Á-N-acetylneuraminate ¦Á-2,8-sialyltransferase (EC 2.4.3.8);	GT	Glycosyl Transferases	96	1.20E-113
gene1551	Scaffold8	P6	GT9	LPS ¦Â-N-acetylglucosaminyltransferase (EC 2.4.1.56);LOS ¦Á-1,6-heptosyltransferase (EC 2.4.99.-);LPS ¦Á-1,6-heptosyltransferase (EC 2.4.99.-);Heptosyltransferase (EC 2.4.99.-);	GT	Glycosyl Transferases	65	3.80E-24
gene1552	Scaffold8	P6	GT25	LPS ¦Â-1,4-N-acetylgalactosaminyltransferase (EC 2.4.1.-);UDP-Gal: ¦Â-1,4-galactosyltransferase (EC 2.4.1.-);UDP-Glc: hydroxylysine O-glucosyltransferase (EC 2.4.1.-);¦Â-1,2-galactosyltransferase (EC 2.4.1.-);Occidiofungin ¦Â-xylosyltransferase (EC 2.4.2.-);	GT	Glycosyl Transferases	83	3.10E-38
gene1554	Scaffold8	P6	GT25	LPS ¦Â-1,4-N-acetylgalactosaminyltransferase (EC 2.4.1.-);UDP-Gal: ¦Â-1,4-galactosyltransferase (EC 2.4.1.-);UDP-Glc: hydroxylysine O-glucosyltransferase (EC 2.4.1.-);¦Â-1,2-galactosyltransferase (EC 2.4.1.-);Occidiofungin ¦Â-xylosyltransferase (EC 2.4.2.-);	GT	Glycosyl Transferases	65	9.80E-38
gene1555	Scaffold8	P6	GT2_Glycos_transf_2	GT2's subfamily	GT	Glycosyl Transferases	38	2.60E-35
gene1556	Scaffold8	P6	GT8	Hexosyltransferases (EC 2.4.1.-);UDP-Gal ¦Á-galactosyltransferase (EC 2.4.1.-);UDP-Gal:glucoside ¦Á-1,3-galactosyltransferase (EC 2.4.1.-);UDP-Glc: LOS ¦Á-1,3-glucosyltransferase (EC 2.4.1.-);UDP-GlcA: inositol phosphorylceramide ¦Á-glucuronosyltransferase (EC 2.4.1.-);UDP-GlcA: xylan ¦Á-glucuronyltransferase (EC 2.4.1.-);UDP-GlcNAc: ¦Á-N-acetylglucosaminyltransferase (EC 2.4.1.-);¦Á-1,3-galactos…	GT	Glycosyl Transferases	84	6.40E-59
gene1557	Scaffold8	P6	GT4	1L-myo-inositol-1-P ¦Á-N-acetylglucoaminyltransferase (EC 2.4.1.-);EPS ¦Á-1,6-galactosyltransferase (EC 2.4.1.-);GDP-Man : ¦Á-1,4-mannosyltransferase (EC 2.4.1.-);GDP-Man ¦Á-mannosyltransferase (EC 2.4.1.-);GDP-Man: ¦Á-1,3-mannosyltransferase (EC 2.4.1.-);GDP-Man:queuosine ¦Á-mannosyltransferase (EC 2.4.1.-);GDP-Rha: ¦Á-1,3-rhamnosyltransferase (EC 2.4.1.-);Hexosyltransferases (EC 2.4.1.-);LPS ¦Á…	GT	Glycosyl Transferases	39	7.50E-36
gene1957	Scaffold16	P6	GT41	UDP-Glc: peptide N-¦Â-glucosyltransferase (EC 2.4.1.-);GDP-L-Fuc: protein O-¦Á-L-fucosyltransferase (EC 2.4.1.221);UDP-GlcNAc: protein O-¦Â-N-acetylglucosaminyltransferase (EC 2.4.1.255);	GT	Glycosyl Transferases	40	4.40E-07
gene2150	Scaffold24	P6	GT2_Glycos_transf_2	GT2's subfamily	GT	Glycosyl Transferases	36	3.60E-28
gene0273	Scaffold1	P6	GH33	Trans-sialidase (EC 2.4.1.-);2-keto-3-deoxynononic acid hydrolase / KDNase (EC 3.2.1.-);Kdo hydrolase (EC 3.2.1.124);Exo-¦Á-sialidase (EC 3.2.1.18);Anhydrosialidase (EC 4.2.2.15);	GH	Glycoside Hydrolases	44	4.00E-64
gene0284	Scaffold1	P6	GH109	¦Á-N-acetylgalactosaminidase (EC 3.2.1.49);¦Â-N-acetylhexosaminidase (EC 3.2.1.52);	GH	Glycoside Hydrolases	32	1.20E-19
gene0395	Scaffold1	P6	GH13_11	GH13's subfamily	GH	Glycoside Hydrolases	53	1.00E-152
gene0396	Scaffold1	P6	GH13_9	GH13's subfamily	GH	Glycoside Hydrolases	41	8.90E-161
gene0397	Scaffold1	P6	GH77	[retaining] 4-¦Á-glucanotransferase / amylomaltase (EC 2.4.1.25);	GH	Glycoside Hydrolases	78	4.20E-143
gene0426	Scaffold1	P6	GH103	Peptidoglycan lytic transglycosylase / peptidoglycan lyase (EC 4.2.2.-);	GH	Glycoside Hydrolases	87	7.20E-99
gene0504	Scaffold2	P6	GH13_29	GH13's subfamily	GH	Glycoside Hydrolases	62	3.00E-173
gene0548	Scaffold2	P6	GH23	Chitinase (EC 3.2.1.14);Lysozyme (EC 3.2.1.17);Peptidoglycan lytic transglycosylase / peptidoglycan lyase (EC 4.2.2.-);	GH	Glycoside Hydrolases	33	7.20E-27
gene0578	Scaffold2	P6	GH3	[retaining] ¦Â-NAcetylglucosaminoside phosphorylase (EC 2.4.1.-);¦Â-glycan phosphorylase (EC 2.4.1.-);MLG exo-¦Â-1,4-glucosidase (EC 3.2.1.-);[retaining] xyloglucan-specific exo-¦Â-1,4-glucosidase (EC 3.2.1.-);¦Á-L-arabinopyranosidase (EC 3.2.1.-);Avenacinase (EC 3.2.1.-);¦Â-1,2-glucosidase (EC 3.2.1.-);¦Â-1,6-glucosidase (EC 3.2.1.-);D-4,5-unsaturated ¦Â-glucuronyl hydrolase (EC 3.2.1.-);Exo-¦Â-…	GH	Glycoside Hydrolases	65	2.60E-54
gene0905	Scaffold3	P6	GH32	[retaining] cycloinulo-oligosaccharide fructanotransferase (EC 2.4.1.-);[retaining] sucrose:sucrose 6-fructosyltransferase (6-SST) (EC 2.4.1.-);Sucrose 6 acetate ¦Â-2,1-fructosyltransferase (EC 2.4.1.-);[retaining] levansucrase / sucrose:fructan 6-fructosyltransferase (6-SFT) (EC 2.4.1.10);[retaining] fructan:fructan 1-fructosyltransferase (1-FFT) (EC 2.4.1.100);[retaining] fructan:fructan 6-fruc…	GH	Glycoside Hydrolases	62	1.90E-71
gene1060	Scaffold4	P6	GH33	Trans-sialidase (EC 2.4.1.-);2-keto-3-deoxynononic acid hydrolase / KDNase (EC 3.2.1.-);Kdo hydrolase (EC 3.2.1.124);Exo-¦Á-sialidase (EC 3.2.1.18);Anhydrosialidase (EC 4.2.2.15);	GH	Glycoside Hydrolases	45	2.20E-102
gene1305	Scaffold6	P6	GH23	Chitinase (EC 3.2.1.14);Lysozyme (EC 3.2.1.17);Peptidoglycan lytic transglycosylase / peptidoglycan lyase (EC 4.2.2.-);	GH	Glycoside Hydrolases	41	9.30E-23
gene2011	Scaffold17	P6	GH19_1	GH19's subfamily	GH	Glycoside Hydrolases	65	2.20E-32
gene2083	Scaffold20	P6	GH24	Lysozyme (EC 3.2.1.17);	GH	Glycoside Hydrolases	77	1.80E-39
gene0506	Scaffold2	P6	AA6	P-benzoquinone reductase (NADPH) (EC 1.6.5.6);	AA	Auxiliary Activities	62	5.80E-08
gene0611	Scaffold2	P6	AA1	[copper-containing] dihydrogeodin oxidase (EC 1.10.3.-);Laccase / p-diphenol:oxygen oxidoreductase (EC 1.10.3.2);	AA	Auxiliary Activities	49	8.70E-20
gene1411	Scaffold7	P6	AA5	Raffinose oxidase (EC 1.1.3.-);Alcohol oxidase (EC 1.1.3.13);5-(hydroxymethyl)furfural oxidase (EC 1.1.3.47);Aryl alcohol oxidase (EC 1.1.3.7);Galactose oxidase (EC 1.1.3.9);Glyoxal oxidase (EC 1.2.3.15);	AA	Auxiliary Activities	77	1.60E-09
gene1942	Scaffold15	P6	CBM50	Modules of approx. 50 residues found attached to various enzymes from families GH18, GH19, GH23, GH24, GH25 and GH73, i.e. enzymes cleaving either chitin or peptidoglycan. Binding to chitopentaose demonstrated in the case of Pteris ryukyuensis chitinase A [Ohnuma T et al. (2008) J. Biol. Chem. 283:5178-87 (PMID: 18083709)]. CBM50 modules are also found in a multitude of other enzymes targeting th…	CBM	Carbohydrate-Binding Modules	33	7.10E-15
