# Supplementary material for: Whole-Genome Sequencing and Pathogenic Characterization of a Pasteurella multocida Serotype A Isolate from a Case of Respiratory Disease in Tan Sheep
Source: Microorganisms. 2026 Jan 9;14(1):154. doi: 10.3390/microorganisms14010154 (PMC12843858; doi:10.3390/microorganisms14010154)
Supplement: Supplementary file 1 [file microorganisms-14-00154-s001.zip › Table S8. Putative pathogenicity-related genes identified in strain P6 by BLASTP against the PHI-base database .csv]

Table S8. Putative pathogenicity-related genes identified in strain P6 by BLASTP against the PHI-base database.
Gene ID	Location	Sample Name	Hit Gene Name	Gene Function	PHI ID	Pathogen Species	Host Species	Host classification	Mutant Phenotype	Disease	Identity(%)	Coverage(%)	Evalue	Score
gene0001	Scaffold1	P6	gigX5	dehydrogenase	PHI:6957	Xanthomonas oryzae	Oryza sativa (related: rice)	monocots	increased virulence (hypervirulence)	bacterial leaf blight	27.1	69.2	1.20E-07	126
gene0002	Scaffold1	P6	oppF (bb0335)	oligopepeptide (Opp) transporter that drives transport by hydrolyzing ATP	PHI:7821	Borreliella burgdorferi	Mus musculus (related: house mouse)	rodents	reduced virulence	Lyme disease	32.3	94	1.40E-40	410
gene0003	Scaffold1	P6	ddpD	regulatory protein	PHI:123651	Escherichia coli	Mus musculus (related: house mouse)	rodents	reduced virulence	neonatal meningitis	35.8	92.3	1.30E-49	489
gene0005	Scaffold1	P6	App	oligopeptide permeases	PHI:4612	Clostridioides difficile	Mesocricetus auratus (related: golden hamster)	rodents	increased virulence (hypervirulence)	pseudomembranous colitis	24.6	97.2	8.40E-19	223
gene0009	Scaffold1	P6	TyrR	regulator of aromatic amino acid metabolism	PHI:4563	Yersinia pestis	Mus musculus (related: house mouse)	rodents	reduced virulence	plague	49.8	99.7	2.80E-83	779
gene0011	Scaffold1	P6	hfq	stationary-phase and virulence gene regulation	PHI:4104	Haemophilus ducreyi	Homo sapiens (related: human)	primates	reduced virulence	chancroid	82.8	96.9	1.80E-33	345
gene0012	Scaffold1	P6	GzC2H072	transcription factor	PHI:1408	Fusarium graminearum	Triticum (related: wheat)	monocots	unaffected pathogenicity	Fusarium ear blight	29	87	1.60E-25	281
gene0013	Scaffold1	P6	mlh1	DNA mismatch repair protein	PHI:7208	Cryptococcus neoformans	Mus musculus (related: house mouse)	rodents	unaffected pathogenicity	fungal meningitis	31.7	53.5	2.70E-45	454
gene0014	Scaffold1	P6	amiC	N-acetylmuramoyl-L-alanine amidase	PHI:9372	Yersinia pestis	Mus musculus (related: house mouse)	rodents	unaffected pathogenicity	bubonic plague	38.7	54.3	1.40E-39	403
gene0018	Scaffold1	P6	Orn	oligoribonuclease	PHI:6274	Pseudomonas aeruginosa	Mus musculus (related: house mouse)	rodents	reduced virulence	opportunistic infection	65.9	95.7	5.30E-66	628
gene0020	Scaffold1	P6	ptsH	phosphocarrier protein HPr	PHI:9311	Erwinia amylovora	Malus domestica (related: apple)	eudicots	reduced virulence	fire blight	82.4	100	2.30E-32	335
gene0021	Scaffold1	P6	ptsI	phosphoenolpyruvate-protein phosphotransferase	PHI:9499	Escherichia coli	Anas platyrhynchos (related: mallard)	birds	reduced virulence	avian colibacillosis	72.1	99.8	6.80E-237	2106
gene0022	Scaffold1	P6	glcA	glucose uptake protein	PHI:6308	Staphylococcus aureus	Mus musculus (related: house mouse)	rodents	reduced virulence	respiratory disease;skin infection;food poisoning	46.3	80.7	1.10E-30	323
gene0024	Scaffold1	P6	aceF	dihydrolipoamide acetyltransferase	PHI:12232	Pseudomonas aeruginosa	Mus musculus (related: house mouse);Homo sapiens (related: human)	primates;rodents	unaffected pathogenicity;reduced virulence	nosocomial infection	52.3	83.5	5.30E-142	1288
gene0025	Scaffold1	P6	LpdA	effector (plant avirulence determinant)	PHI:6520	Legionella pneumophila	Mus musculus (related: house mouse)	rodents	effector (plant avirulence determinant)	Legionnaires' disease	61.1	100	2.00E-165	1489
gene0028	Scaffold1	P6	znuC	zinc transporter	PHI:11909	Yersinia pestis	Xenopsylla cheopis (related: Oriental rat flea);Mus musculus (related: house mouse)	fleas;rodents	reduced virulence	pneumonic plague	28.2	22.6	1.70E-07	127
gene0033	Scaffold1	P6	lpxL1 (BN49_2155)	lipid A late acyltransferase	PHI:7946	Klebsiella pneumoniae	Galleria mellonella (related: Greater wax moth)	moths	unaffected pathogenicity;reduced virulence	pneumonia	52.8	97.4	3.50E-94	873
gene0034	Scaffold1	P6	rfaE	part of cluster invloved in lipooligosaccharide synthesis	PHI:3147	Glaesserella parasuis	Sus scrofa (related: pig)	even-toed ungulates	reduced virulence	Glasser's disease	78.3	99.6	1.20E-215	1922
gene0036	Scaffold1	P6	STM14_RS07720 (sufS)	cysteine desulfurase	PHI:10102	Salmonella enterica	Lactuca sativa (related: garden lettuce)	eudicots	reduced virulence	infection	36.5	99.7	6.30E-64	613
gene0041	Scaffold1	P6	znuC	Zn(2(+)) ABC transporter ATP binding subunit	PHI:11007	Escherichia coli	Sus scrofa (related: pig)	even-toed ungulates	reduced virulence	infection	31.6	27.6	1.70E-18	223
gene0042	Scaffold1	P6	glcA	glucose uptake protein	PHI:6308	Staphylococcus aureus	Mus musculus (related: house mouse)	rodents	reduced virulence	respiratory disease;skin infection;food poisoning	39.1	99	1.50E-83	783
gene0043	Scaffold1	P6	MoDeam	GlcN-6-phosphate deaminase	PHI:5472	Magnaporthe oryzae	Oryza sativa (related: rice)	monocots	reduced virulence	blast (rice)	59.5	98.1	2.80E-92	856
gene0044	Scaffold1	P6	MoDac	GlcNAc-6-phosphate deacetylase	PHI:5471	Magnaporthe oryzae	Oryza sativa (related: rice)	monocots	reduced virulence	blast (rice)	28	84.7	2.60E-27	297
gene0046	Scaffold1	P6	hns	histone-like nucleoid structuring protein	PHI:6219	Vibrio cholerae	Mus musculus (related: house mouse)	rodents	unaffected pathogenicity	cholera	54.1	100	6.80E-31	324
gene0048	Scaffold1	P6	ILV2	acetolactate synthase	PHI:358	Cryptococcus neoformans	Mus musculus (related: house mouse)	rodents	loss of pathogenicity	cryptococcosis	40.4	98.1	3.00E-120	1100
gene0050	Scaffold1	P6	fruR	regulators of systemic infection	PHI:2672	Salmonella enterica	Mus musculus (related: house mouse)	rodents	reduced virulence	food poisoning	48.6	93.2	2.20E-77	728
gene0052	Scaffold1	P6	FgSAT	serine O-acetyltransferase	PHI:3910	Fusarium graminearum	Triticum aestivum (related: bread wheat)	monocots	unaffected pathogenicity	Fusarium head blight	36.8	76.9	5.10E-57	553
gene0055	Scaffold1	P6	DksA	response regulator	PHI:6508	Salmonella enterica	Mus musculus (related: house mouse)	rodents	reduced virulence	salmonellosis	82.4	97.9	1.70E-64	614
gene0057	Scaffold1	P6	LmABCB3	mitochondrial ABC transporter	PHI:5554	Leishmania major	Mus musculus (related: house mouse)	rodents	reduced virulence	leishmaniasis	34.4	73.7	2.00E-58	567
gene0065	Scaffold1	P6	flp1	type IVb pilus	PHI:8657	Actinobacillus pleuropneumoniae	Sus scrofa (related: Pig);Mus musculus (related: house mouse)	even-toed ungulates;rodents	reduced virulence	pleuropneumonia (pig)	59.7	98.7	2.70E-19	222
gene0067	Scaffold1	P6	exeD	secretin	PHI:11440	Aeromonas hydrophila	Ictalurus punctatus (related: Channel catfish)	bony fishes	reduced virulence	nausea;diarrhea;vomiting	29.1	48.1	1.00E-20	241
gene0070	Scaffold1	P6	tadA	regulation of the Flp/Tad pilus	PHI:3843	Pectobacterium atrosepticum	Solanum tuberosum (related: potato)	eudicots	reduced virulence	soft rot (potato)	51.8	92.2	1.30E-104	964
gene0073	Scaffold1	P6	tadD	tight adherence protein involved in assembly of Flp pilus	PHI:8658	Actinobacillus pleuropneumoniae	Sus scrofa (related: Pig);Mus musculus (related: house mouse)	even-toed ungulates;rodents	reduced virulence	pleuropneumonia (pig)	53.6	96.5	1.70E-62	599
gene0078	Scaffold1	P6	gyrA;GyrA	DNA gyrase;DNA gyrase (bacterial topoisomerase II)	PHI:824;PHI:6838	Burkholderia glumae	Oryza sativa (related: rice)	monocots	chemistry target: resistance to chemical;chemistry target: sensitivity to chemical;reduced virulence;loss of pathogenicity	bacterial grain rot	58.3	98.1	9.70E-291	2572
gene0080	Scaffold1	P6	aroA	3-phosphoshikimate 1-carboxyvinyltransferase	PHI:7061;PHI:8755	Salmonella enterica	Dictyostelium discoideum (related: amoeba);Mus musculus (related: house mouse)	eukaryotes;rodents	unaffected pathogenicity;reduced virulence	salmonellosis	70.8	97.7	3.00E-168	1513
gene0090	Scaffold1	P6	MAN1	phosphomannose isomerase	PHI:220	Cryptococcus neoformans	Oryctolagus cuniculus (related: rabbit);Mus musculus (related: house mouse)	rabbits and hares;rodents	reduced virulence	cryptococcosis	25.4	94	2.30E-26	289
gene0096	Scaffold1	P6	fumC	fumarate hydratase class II	PHI:10048	Salmonella enterica	Mus musculus (related: house mouse)	rodents	reduced virulence	salmonellosis	62.2	99.8	6.20E-164	1476
gene0104	Scaffold1	P6	PtdA	PEA transferases	PHI:4911	Haemophilus ducreyi	Homo sapiens (related: human)	primates	unaffected pathogenicity	chancroid	33.1	97.1	2.40E-35	366
gene0105	Scaffold1	P6	PtdA	PEA transferases	PHI:4911	Haemophilus ducreyi	Homo sapiens (related: human)	primates	unaffected pathogenicity	chancroid	41.2	97.5	4.10E-30	318
gene0108	Scaffold1	P6	MoARG1	arginine biosynthesis	PHI:5232	Magnaporthe oryzae	Hordeum vulgare (related: barley)	monocots	loss of pathogenicity	blast (rice)	29.5	88.1	1.40E-43	438
gene0110	Scaffold1	P6	tnaA	tryptophanase	PHI:7966	Escherichia coli	Caenorhabditis elegans (related: roundworm)	nematodes	reduced virulence	urinary tract infection	45.5	98	7.80E-119	1087
gene0112	Scaffold1	P6	ybjX	conserved hypothetical protein	PHI:9384	Escherichia coli	Gallus gallus (related: chicken)	birds	unaffected pathogenicity;reduced virulence	avian colibacillosis	29.9	45.5	6.90E-12	163
gene0113	Scaffold1	P6	argF	ornithine carbamoyltransferase	PHI:2634	Staphylococcus aureus	Mus musculus (related: house mouse)	rodents	unaffected pathogenicity	community-acquired infection;nosocomial infection	61.9	99.1	5.00E-123	1122
gene0114	Scaffold1	P6	potE	-	PHI:9154	Escherichia coli	Gallus gallus (related: chicken)	birds	unaffected pathogenicity	colibacillosis	77.2	99.3	3.30E-191	1711
gene0115	Scaffold1	P6	speC	constitutive ornithine decarboxylase	PHI:9151	Escherichia coli	Gallus gallus (related: chicken)	birds	unaffected pathogenicity;reduced virulence	colibacillosis	66.2	99.6	6.90E-287	2538
gene0116	Scaffold1	P6	ypo3991	putative DNA binding protein	PHI:4189	Yersinia pestis	Mus musculus (related: house mouse)	rodents	reduced virulence	bubonic plague	23.9	49.2	3.60E-22	256
gene0119	Scaffold1	P6	GzOB019	transcription factor	PHI:1579	Fusarium graminearum	Triticum (related: wheat)	monocots	unaffected pathogenicity	Fusarium ear blight	35.2	14.9	8.80E-08	130
gene0120	Scaffold1	P6	himD	regulators of systemic infection	PHI:2673	Salmonella enterica	Mus musculus (related: house mouse)	rodents	reduced virulence	food poisoning	65.6	98.9	9.00E-30	313
gene0125	Scaffold1	P6	tsaA	peroxiredoxin	PHI:11384	Salmonella enterica	Galleria mellonella (related: Greater wax moth)	moths	reduced virulence	salmonellosis	81	100	5.30E-96	887
gene0126	Scaffold1	P6	metC	cystathionine beta-lyase	PHI:123838	Pectobacterium carotovorum	Brassica rapa (related: field mustard);Solanum tuberosum (related: potato)	eudicots	reduced virulence	blackleg disease;soft rot	41.8	96.7	1.60E-88	825
gene0130	Scaffold1	P6	kduD	2-dehydro-3-deoxy-D-gluconate 5-dehydrogenase	PHI:10587	Pectobacterium carotovorum	Zantedeschia aethiopica (related: arum-lily)	monocots	unaffected pathogenicity	soft rot	44	97.6	1.90E-50	495
gene0132	Scaffold1	P6	ccpA	catabolite control protein A	PHI:11270	Staphylococcus aureus	Mus musculus (related: house mouse)	rodents	reduced virulence	respiratory disease;skin infection;food poisoning	29.1	97.6	1.80E-35	367
gene0133	Scaffold1	P6	gntK	thermo-resistant gluconate kinase	PHI:6701	Vibrio cholerae	Oryctolagus cuniculus (related: rabbit);Mus musculus (related: house mouse)	rabbits and hares;rodents	reduced virulence	cholera	51.1	49.7	3.50E-19	224
gene0135	Scaffold1	P6	hemH	-	PHI:4734	Francisella tularensis	Mus musculus (related: house mouse)	rodents	unaffected pathogenicity	tularemia	41.5	96	1.60E-62	600
gene0136	Scaffold1	P6	ybdB	proofreading thioesterase	PHI:6270	Escherichia coli	Mus musculus (related: house mouse)	rodents	lethal	urinary tract infection	48.9	97.1	2.40E-34	354
gene0138	Scaffold1	P6	OmpA	outer membrane protein A	PHI:9891	Shigella flexneri	Homo sapiens (related: human)	primates	reduced virulence	shigellosis	46.9	100	4.20E-80	752
gene0142	Scaffold1	P6	Grx4 (CNAG_02950)	monothiol glutaredoxin	PHI:8615	Cryptococcus neoformans	Mus musculus (related: house mouse)	rodents	loss of pathogenicity	meningoencephalitis	39.6	92.7	3.70E-19	222
gene0143	Scaffold1	P6	cpxA	sensor histidine kinase	PHI:8050	Actinobacillus pleuropneumoniae	Mus musculus (related: house mouse)	rodents	reduced virulence	pleuropneumonia (pig)	76.9	98.6	8.40E-95	877
gene0147	Scaffold1	P6	HP0102	glycosyltransferase	PHI:6251	Helicobacter pylori	Homo sapiens (related: human)	primates	reduced virulence	gastric infection	28.6	36.5	1.10E-14	189
gene0148	Scaffold1	P6	UGD1	UDP-glucose dehydrogenase	PHI:387	Cryptococcus neoformans	Mus musculus (related: house mouse)	rodents	loss of pathogenicity	cryptococcosis	24.6	87.7	7.60E-22	250
gene0149	Scaffold1	P6	yibD	uncharacterized glycosyltransferase	PHI:11452	Erwinia amylovora	Malus domestica (related: apple)	eudicots	unaffected pathogenicity	fire blight	44.4	9.3	1.40E-13	182
gene0151	Scaffold1	P6	kpsC	capsule biosynthesis	PHI:7832	Escherichia coli	Mus musculus (related: house mouse)	rodents	increased virulence (hypervirulence)	mastitis	46.4	93.8	6.50E-157	1417
gene0152	Scaffold1	P6	kpsS	capsule biosynthesis	PHI:7833	Escherichia coli	Galleria mellonella (related: Greater wax moth)	moths	reduced virulence	mastitis	38.2	96.6	1.70E-77	730
gene0155	Scaffold1	P6	GzOB019	transcription factor	PHI:1579	Fusarium graminearum	Triticum (related: wheat)	monocots	unaffected pathogenicity	Fusarium ear blight	38	49.1	7.90E-116	1065
gene0158	Scaffold1	P6	ulaD	3-keto-L-gulonate-6-phosphate decarboxylase	PHI:123396	Haemophilus ducreyi	Homo sapiens (related: human)	primates	unaffected pathogenicity	chancroid	80.4	99.6	9.50E-102	937
gene0159	Scaffold1	P6	ulaC	PTS system enzyme II-A permease	PHI:123395	Haemophilus ducreyi	Homo sapiens (related: human)	primates	unaffected pathogenicity	chancroid	63.8	98.1	4.20E-56	542
gene0160	Scaffold1	P6	ulaA	PTS system ascorbate-specific transporter subunits IICB	PHI:123393	Haemophilus ducreyi	Homo sapiens (related: human)	primates	unaffected pathogenicity	chancroid	72.1	99.5	3.70E-246	2186
gene0162	Scaffold1	P6	fruR	fructose metabolism	PHI:6503	Streptococcus pyogenes	Mus musculus (related: house mouse)	rodents	unaffected pathogenicity	infection	27.2	91.9	3.90E-16	199
gene0166	Scaffold1	P6	PspK	pneumococcal surface protein K	PHI:6281	Streptococcus pneumoniae	Chinchilla lanigera (related: long-tailed chinchilla)	rodents	reduced virulence	otitis media	35	29.5	5.40E-09	142
gene0178	Scaffold1	P6	nrdR	regulator	PHI:3464	Streptococcus pyogenes	Mus musculus (related: house mouse)	rodents	unaffected pathogenicity;reduced virulence	toxic shock syndrome	46.9	98.7	7.10E-37	376
gene0180	Scaffold1	P6	degQ (Dda3937_00697)	protease	PHI:8575	Dickeya dadantii	Cichorium intybus (related: chicory)	eudicots	reduced virulence	soft rot	41.9	78.1	7.30E-53	517
gene0185	Scaffold1	P6	modA10	phase-variable DNA methyltransferase	PHI:5422	Haemophilus influenzae	Rattus (related: rat)	rodents	increased virulence (hypervirulence)	nosocomial infection	70.5	100	4.40E-95	880
gene0187	Scaffold1	P6	potA	ABC transporter ATP-binding protein-spermidine/putrescine transport	PHI:6319	Streptococcus pneumoniae	Mus musculus (related: house mouse)	rodents	reduced virulence	pneumococcal pneumonia	31.6	58.7	4.90E-28	303
gene0188	Scaffold1	P6	HmbR	hemoglobin receptor	PHI:8031	Neisseria meningitidis	Mus musculus (related: house mouse)	rodents	increased virulence (hypervirulence)	meningococcal infection	47.5	97.8	2.20E-209	1870
gene0189	Scaffold1	P6	dnaJ	heat shock protein	PHI:10485	Pseudomonas aeruginosa	Drosophila melanogaster (related: fruit fly)	flies	reduced virulence	opportunistic infection	62.6	99.5	4.10E-134	1218
gene0191	Scaffold1	P6	cysD	homocysteine synthase	PHI:9541	Aspergillus fumigatus	Mus musculus (related: house mouse)	rodents	unaffected pathogenicity	pulmonary aspergillosis	42.1	99.3	1.60E-94	877
gene0193	Scaffold1	P6	LHS1	endoplasmic reticulum chaperone	PHI:2058	Magnaporthe oryzae	Oryza sativa (related: rice)	monocots	reduced virulence	blast (rice)	28.9	45.6	2.20E-26	291
gene0195	Scaffold1	P6	htrA;HtrA	protease	PHI:6358;PHI:11822	Glaesserella parasuis	Sus scrofa (related: Pig);Mus musculus (related: house mouse)	even-toed ungulates;rodents	reduced virulence	Glasser's disease	73.9	99.1	2.70E-188	1686
gene0196	Scaffold1	P6	FrxA	NADH-flavin oxidoreductase	PHI:3114	Helicobacter pylori	Mus musculus (related: house mouse)	rodents	reduced virulence	gastric infection	43.8	91.4	4.50E-48	474
gene0209	Scaffold1	P6	rcsA (PA0565)	alkyl hydroperoxidase D-like protein	PHI:11463	Pseudomonas aeruginosa	Drosophila melanogaster (related: fruit fly);Caenorhabditis elegans (related: roundworm)	flies;nematodes	reduced virulence	nosocomial infection	67.6	95.6	1.20E-31	330
gene0212	Scaffold1	P6	STM14_RS07770 (ttrA)	tetrathionate reductase subunit A	PHI:10113	Salmonella enterica	Lactuca sativa (related: garden lettuce)	eudicots	reduced virulence	infection	53	99.9	6.10E-238	2116
gene0219	Scaffold1	P6	greA	transcription elongation factor	PHI:7130	Salmonella enterica	Mus musculus (related: house mouse)	rodents	loss of pathogenicity	salmonellosis	78.3	99.4	6.30E-68	644
gene0220	Scaffold1	P6	Apa1	trimeric autotransporter;autotransporter adhesin	PHI:4673;PHI:5230	Actinobacillus pleuropneumoniae	Sus scrofa (related: pig);Mus musculus (related: house mouse)	even-toed ungulates;rodents	reduced virulence	pleuropneumonia (pig)	42.7	28.3	5.90E-09	138
gene0221	Scaffold1	P6	Apa2	trimeric autotransporter	PHI:5231	Actinobacillus pleuropneumoniae	Mus musculus (related: house mouse)	rodents	reduced virulence	pleuropneumonia (pig)	30.4	96	3.00E-163	1476
gene0226	Scaffold1	P6	yeaZ	resuscitation-promoting factor	PHI:6870	Vibrio harveyi	Danio rerio (related: zebrafish)	bony fishes	reduced virulence	luminous vibriosis	48.3	97.9	2.50E-52	511
gene0228	Scaffold1	P6	fadD	encoding a long-chain fatty acyl coenzyme A (acyl-CoA) ligase	PHI:4108	Vibrio cholerae	Oryctolagus cuniculus (related: rabbit)	rabbits and hares	unaffected pathogenicity;reduced virulence	cholera	62.3	100	4.50E-209	1866
gene0230	Scaffold1	P6	pta	phosphate acetyltransferase	PHI:9842	Vibrio cholerae	Drosophila melanogaster (related: fruit fly)	flies	unaffected pathogenicity	infection	70.4	100	3.80E-290	2566
gene0231	Scaffold1	P6	ackA	acetate kinase	PHI:9843	Vibrio cholerae	Drosophila melanogaster (related: fruit fly)	flies	unaffected pathogenicity	infection	67.9	98.5	1.00E-154	1396
gene0234	Scaffold1	P6	purF (Dda3937_02099)	amidophosphoribosyl transferase	PHI:8573	Dickeya dadantii	Cichorium intybus (related: chicory)	eudicots	reduced virulence	soft rot	70.7	99.8	7.30E-211	1881
gene0239	Scaffold1	P6	acs	acetyl-coenzyme A synthetase	PHI:9838	Vibrio cholerae	Drosophila melanogaster (related: fruit fly)	flies	reduced virulence	infection	53	94.9	9.60E-195	1743
gene0256	Scaffold1	P6	bab2_0700	ABC transporter periplasmic binding protein	PHI:9130	Brucella abortus	Mus musculus (related: house mouse)	rodents	reduced virulence	brucellosis	25.4	84.9	1.20E-33	353
gene0257	Scaffold1	P6	RIB1 (CAGL0F04279g)	GTP cyclohydrolase-2	PHI:12190	Candida glabrata	Bombyx mori (related: domestic silkworm);Mus musculus (related: house mouse)	moths;rodents	reduced virulence	invasive candidiasis	44.4	67.6	7.20E-30	317
gene0267	Scaffold1	P6	FNR;fnr	global regulator;transcription factor, is a global regulator of pathways meant to facilitate gene expression	PHI:4876;PHI:7248	Escherichia coli	Homo sapiens (related: human);Mus musculus (related: house mouse)	primates;rodents	reduced virulence	colibacillosis;infection	79.5	96.8	4.90E-107	983
gene0271	Scaffold1	P6	aroG2	phospho-2-dehydro-3-deoxyheptonate aldolase	PHI:8885	Ralstonia solanacearum	Nicotiana tabacum (related: common tobacco);Solanum lycopersicum (related: Tomato)	eudicots	unaffected pathogenicity;loss of pathogenicity	bacterial wilt	52.6	98.6	8.40E-97	896
gene0272	Scaffold1	P6	CmpAc	chorismate mutase/prephenate dehydratase	PHI:123723	Paracidovorax citrulli	Citrullus lanatus (related: wild melon)	eudicots	loss of pathogenicity	bacterial fruit blotch	34.4	24.9	1.90E-06	117
gene0273	Scaffold1	P6	nanH	sialidase	PHI:11345	Clostridium perfringens	Homo sapiens (related: human)	primates	reduced virulence	intestinal disease	34.9	44.9	1.60E-50	500
gene0276	Scaffold1	P6	cysB	LysR-type transcriptional regulator	PHI:8764	Pseudomonas aeruginosa	Mus musculus (related: house mouse)	rodents	reduced virulence	infection	56.3	99.7	3.80E-104	959
gene0281	Scaffold1	P6	cspC	cold shock protein	PHI:7262	Salmonella enterica	Homo sapiens (related: human);Mus musculus (related: house mouse)	primates;rodents	unaffected pathogenicity;reduced virulence;loss of pathogenicity	salmonellosis	63.8	100	3.50E-23	255
gene0283	Scaffold1	P6	STM14_RS07745 (pykF)	pyruvate kinase I	PHI:10107	Salmonella enterica	Lactuca sativa (related: garden lettuce)	eudicots	reduced virulence	infection	38.3	99	5.40E-78	735
gene0291	Scaffold1	P6	rsmI	ribosomal RNA small subunit methyltransferase I	PHI:4960	Staphylococcus aureus	Bombyx mori (related: domestic silkworm)	moths	reduced virulence	respiratory disease;skin infection;food poisoning	43.2	95	1.50E-51	505
gene0293	Scaffold1	P6	GzOB046	transcription factor	PHI:1605	Fusarium graminearum	Triticum (related: wheat)	monocots	unaffected pathogenicity	Fusarium ear blight	34.9	94.2	8.10E-71	673
gene0297	Scaffold1	P6	RplY	50S ribosomal protein	PHI:7469	Pectobacterium carotovorum	Zantedeschia aethiopica (related: arum-lily);Brassica rapa (related: field mustard);Zantedeschia elliottiana (no common name found)	eudicots;monocots	reduced virulence	soft rot	62.8	100	2.20E-28	301
gene0300	Scaffold1	P6	accD	acetyl-coenzyme A carboxylase carboxyl transferase subunit beta	PHI:10348	Staphylococcus aureus	Mus musculus (related: house mouse)	rodents	reduced virulence	respiratory disease;skin infection;food poisoning	47.1	85.9	8.40E-61	585
gene0301	Scaffold1	P6	RSp0930	effector protein	PHI:10842	Ralstonia solanacearum	Nicotiana benthamiana (no common name found)(non-host bioassay);Solanum melongena (related: eggplant)	eudicots	effector (plant avirulence determinant)	bacterial wilt	29.9	98.4	9.10E-40	405
gene0308	Scaffold1	P6	hupB (XAC1081)	histone-like protein	PHI:8676	Xanthomonas citri	Citrus limon (related: lemon)	eudicots	reduced virulence	canker (Citrus)	39.3	90.8	1.40E-12	165
gene0309	Scaffold1	P6	MepS	peptidoglycan DD-endopeptidase/peptidoglycan LD-carboxypeptidase	PHI:11093	Escherichia coli	Mus musculus (related: house mouse)	rodents	reduced virulence	infection	52.1	73.6	7.80E-34	350
gene0311	Scaffold1	P6	moaA	GTP 3',8-cyclase	PHI:10987	Escherichia coli	Mus musculus (related: house mouse)	rodents	unaffected pathogenicity	infection	61.2	96.1	2.70E-124	1133
gene0312	Scaffold1	P6	rv3111	involved in hypoxia-responsive molybdenum cofactor biosynthesis	PHI:7748	Mycobacterium tuberculosis	Mus musculus (related: house mouse)	rodents	unaffected pathogenicity;reduced virulence	tuberculosis	60.4	94.3	5.60E-40	403
gene0315	Scaffold1	P6	PsAAT3	aspartate aminotransferase	PHI:6261	Phytophthora sojae	Glycine max (related: soybean)	eudicots	reduced virulence	stem rot (soybean);root rot (soybean)	41.2	99	1.50E-89	834
gene0316	Scaffold1	P6	purK	purine biosynthesis regulator	PHI:10553	Staphylococcus aureus	Homo sapiens (related: human);Mus musculus (related: house mouse)	primates;rodents	reduced virulence	respiratory disease;skin infection;food poisoning	27.9	87.6	6.10E-34	354
gene0317	Scaffold1	P6	ADE2	phosphoribosylaminoimidazole carboxylase	PHI:501	Saccharomyces cerevisiae	Mus musculus (related: house mouse)	rodents	reduced virulence	-	52.9	92.2	1.40E-38	391
gene0318	Scaffold1	P6	PfA-M1	M1 alanyl-aminopeptidase	PHI:12132	Plasmodium falciparum	Homo sapiens (related: human)	primates	reduced virulence	malaria	34.3	99.1	2.00E-155	1405
gene0319	Scaffold1	P6	PYR4 (XM_003719109)	class II dihydroorotate dehydrogenase	PHI:123705	Magnaporthe oryzae	Oryza sativa (related: rice)	monocots	reduced virulence	blast (rice)	30.5	46.9	3.00E-14	184
gene0331	Scaffold1	P6	msrA1	methionine sulfoxide reductase	PHI:4579	Staphylococcus aureus	Mus musculus (related: house mouse)	rodents	reduced virulence	respiratory disease;skin infection;food poisoning	49.3	83.9	3.40E-38	388
gene0332	Scaffold1	P6	YadA	adhesin	PHI:7901	Yersinia pseudotuberculosis	Ovis aries (related: sheep)	even-toed ungulates	unaffected pathogenicity	zoonotic infection	47.7	97.8	4.90E-17	203
gene0344	Scaffold1	P6	dppA	dipeptide transporter-substrate binding protein	PHI:11168	Helicobacter pylori	Homo sapiens (related: human)	primates	increased virulence (hypervirulence)	gastric infection	41.2	92.3	2.70E-107	988
gene0347	Scaffold1	P6	putA	bifunctional enzyme which converts proline to glutamate	PHI:7999	Pseudomonas aeruginosa	Mus musculus (related: house mouse)	rodents	reduced virulence	pneumonia	49	82.7	2.30E-263	2337
gene0348	Scaffold1	P6	sglT	glucose transporter gene	PHI:123869	Xanthomonas campestris	Arabidopsis thaliana (related: Thale cress)	eudicots	reduced virulence	black rot	24.7	94.6	1.80E-15	196
gene0350	Scaffold1	P6	OmpA2	outer membrane proteins	PHI:4160	Klebsiella pneumoniae	Galleria mellonella (related: greater wax moth)	moths	reduced virulence	pneumonia	47.5	42.6	3.80E-20	234
gene0352	Scaffold1	P6	trpA	anthranilate synthase component I	PHI:7653	Aspergillus fumigatus	Mus musculus (related: house mouse)	rodents	reduced virulence	invasive pulmonary aspergillosis	35.7	81.8	1.90E-60	584
gene0353	Scaffold1	P6	XC_0481	anthranilate synthase component II	PHI:3941	Xanthomonas campestris	Raphanus sativus (related: radish)	eudicots	reduced virulence	black rot	43.5	94.9	9.30E-37	376
gene0357	Scaffold1	P6	VK055_1961	serine 3-dehydrogenase	PHI:7511	Klebsiella pneumoniae	Mus musculus (related: house mouse)	rodents	unaffected pathogenicity	pneumonia	46.1	95.6	2.80E-54	528
gene0358	Scaffold1	P6	trpB	tryptophan synthase beta chain	PHI:9321	Erwinia amylovora	Malus domestica (related: apple)	eudicots	reduced virulence	fire blight	78.9	97.8	1.20E-182	1637
gene0360	Scaffold1	P6	hasR	heme uptake outer membrane receptor	PHI:6943	Pseudomonas aeruginosa	Mus musculus (related: house mouse)	rodents	increased virulence (hypervirulence)	pneumonia	28.4	22.6	5.00E-14	185
gene0361	Scaffold1	P6	MoCA1 (MGG_04611)	carbonic anhydrase	PHI:12223	Magnaporthe oryzae	Oryza sativa (related: rice)	monocots	reduced virulence	blast	36	80.3	4.70E-32	336
gene0363	Scaffold1	P6	Trr1	thioredoxin reductase	PHI:6470	Beauveria bassiana	Galleria mellonella (related: Greater wax moth)	moths	unaffected pathogenicity	white muscardine	49.1	97.2	1.80E-74	703
gene0364	Scaffold1	P6	ybtP	ATP binding cassette protein	PHI:6912	Escherichia coli	Mus musculus (related: house mouse)	rodents	reduced virulence	urinary tract infection	24.7	83.6	1.30E-36	379
gene0365	Scaffold1	P6	LmABCB3	mitochondrial ABC transporter	PHI:5554	Leishmania major	Mus musculus (related: house mouse)	rodents	reduced virulence	leishmaniasis	27.6	75.5	3.20E-29	315
gene0369	Scaffold1	P6	ShvR (BCAS0225)	LysR-type transcriptional regulator	PHI:8616	Burkholderia cenocepacia	Danio rerio (related: zebrafish)	bony fishes	reduced virulence;increased virulence (hypervirulence)	cystic fibrosis-like disease	30.7	97.6	2.30E-31	331
gene0370	Scaffold1	P6	Fgbat1/2 (FGSG_09512)	branched-chain-amino-acid aminotransferase	PHI:9360	Fusarium graminearum	Triticum aestivum (related: bread wheat)	monocots	unaffected pathogenicity	Fusarium head blight	31.7	94.7	1.80E-40	410
gene0374	Scaffold1	P6	aroG1	phospho-2-dehydro-3-deoxyheptonate aldolase	PHI:8884	Ralstonia solanacearum	Nicotiana tabacum (related: common tobacco);Solanum lycopersicum (related: Tomato)	eudicots	loss of pathogenicity	bacterial wilt	61.8	95.6	2.80E-127	1159
gene0376	Scaffold1	P6	MacB	ABC-type efflux pump	PHI:3928	Salmonella enterica	Mus musculus (related: house mouse)	rodents	reduced virulence	food poisoning;enteritis	41.9	95.6	1.70E-45	452
gene0382	Scaffold1	P6	prfA (lmo2543)	peptide chain release factor 1	PHI:9821	Listeria monocytogenes	Homo sapiens (related: human)	primates	reduced virulence	listeriosis	51.8	97.5	2.10E-98	910
gene0387	Scaffold1	P6	mdh	malate dehydrogenase	PHI:2959	Edwardsiella ictaluri	Ictalurus punctatus (related: channel catfish)	bony fishes	reduced virulence	enteric septicemia	77.2	100	1.90E-129	1177
gene0388	Scaffold1	P6	argR	arginine repressor	PHI:10537	Citrobacter rodentium	Mus musculus (related: house mouse)	rodents	reduced virulence	infection	70.9	97.4	1.50E-53	520
gene0391	Scaffold1	P6	ppc	phosphoenolpyruvate carboxylase	PHI:9322	Erwinia amylovora	Malus domestica (related: apple)	eudicots	unaffected pathogenicity	fire blight	65.5	100	0	3020
gene0392	Scaffold1	P6	Gph1;GPH1	-;phosphorylase	PHI:2062;PHI:3815	Magnaporthe oryzae	Hordeum vulgare (related: barley);Oryza sativa (related: rice)	monocots	unaffected pathogenicity;reduced virulence;loss of pathogenicity	blast (rice)	49	97.7	7.20E-216	1926
gene0393	Scaffold1	P6	glgA	glycogen synthase	PHI:10051	Salmonella enterica	Mus musculus (related: house mouse)	rodents	reduced virulence	salmonellosis	56.9	99.2	3.50E-162	1461
gene0394	Scaffold1	P6	glgC	glucose-1-phosphate adenylyltransferase	PHI:6731	Mycobacterium tuberculosis	Mus musculus (related: house mouse)	rodents	reduced virulence	tuberculosis	40.5	92.2	3.80E-91	848
gene0395	Scaffold1	P6	treS	trehalose synthase	PHI:6732	Mycobacterium tuberculosis	Mus musculus (related: house mouse)	rodents	unaffected pathogenicity;reduced virulence	tuberculosis	23.9	56.3	2.60E-09	144
gene0396	Scaffold1	P6	glgB (B9H01_RS04990)	1,4-alpha-glucan branching protein	PHI:123254	Streptococcus suis	Galleria mellonella (related: Greater wax moth)	moths	reduced virulence	meningitis, endocarditis;sepsis	40.8	79.3	7.10E-130	1184
gene0404	Scaffold1	P6	dmsA	putative dimethylsulfoxide (DMSO) reductase, catalytic subunit	PHI:11664	Haemophilus influenzae	Mus musculus (related: house mouse);Homo sapiens (related: human)	primates;rodents	reduced virulence	Haemophilus influenzae disease	31.8	87.2	8.70E-84	787
gene0410	Scaffold1	P6	yaaA	alanine/glycine transport protein	PHI:11408	Klebsiella pneumoniae	Mus musculus (related: house mouse)	rodents	reduced virulence	pneumonia	44.2	51.4	9.00E-49	483
gene0411	Scaffold1	P6	GUS1	glutamate-tRNA sythetase	PHI:2521	Aspergillus fumigatus	-	lethal pathogen phenotype	lethal	invasive pulmonary aspergillosis	37	89.8	2.10E-86	808
gene0412	Scaffold1	P6	tolC1	outer membrane protein	PHI:10170	Actinobacillus pleuropneumoniae	Mus musculus (related: house mouse)	rodents	reduced virulence	porcine contagious pleuropneumoniae	54.1	97.4	4.50E-135	1227
gene0414	Scaffold1	P6	KdsD	D-arabinose 5-phosphate isomerase	PHI:7067	Francisella tularensis	Mus musculus (related: house mouse)	rodents	reduced virulence	tularemia	41.2	98.4	3.40E-65	623
gene0425	Scaffold1	P6	EaAdeP (EAMY 3685)	putative AzgA family transporter	PHI:10919	Erwinia amylovora	Pyrus communis (related: Pear);Malus domestica (related: apple)	eudicots	reduced virulence	fire blight	64.4	99.8	1.10E-154	1396
gene0426	Scaffold1	P6	mltB2.1 (XAC_RS22275)	lytic murein transglycosylase	PHI:8772	Xanthomonas citri	Citrus sinensis (related: sweet orange)	eudicots	unaffected pathogenicity	canker (Citrus)	33	89.3	4.30E-43	433
gene0450	Scaffold1	P6	fabA (XC_3651)	3-hydroxydecanoyl-[acyl-carrier-protein] dehydratase	PHI:123733;PHI:123728	Xanthomonas campestris	Brassica oleracea (no common name found)	eudicots	increased virulence (hypervirulence)	black rot	63.9	96	6.40E-61	584
gene0451	Scaffold1	P6	LonC	Lon proteases	PHI:5467	Actinobacillus pleuropneumoniae	Mus musculus (related: house mouse)	rodents	unaffected pathogenicity	lung infection	43.6	81.5	6.60E-102	942
gene0464	Scaffold1	P6	artP	arginine ABC transporter, ATP-binding protein	PHI:10536	Citrobacter rodentium	Mus musculus (related: house mouse)	rodents	reduced virulence	infection	30.8	69.2	1.30E-20	238
gene0467	Scaffold1	P6	Rad30	histone chaperone	PHI:123530	Candida albicans	Mus musculus (related: house mouse)	rodents	unaffected pathogenicity;increased virulence (hypervirulence)	candidiasis	25.8	49.2	8.00E-10	146
gene0473	Scaffold2	P6	PXO_01122	PDZ domain-containing proteases	PHI:3895	Xanthomonas oryzae	Oryza sativa (related: rice)	monocots	reduced virulence	bacterial leaf blight	38.1	99.5	2.80E-81	763
gene0476	Scaffold2	P6	PA3646	acyltransferases	PHI:3784	Pseudomonas aeruginosa	Tenebrio molitor (related: yellow mealworm)	beetles	reduced virulence	infection	48.1	98	1.40E-80	756
gene0477	Scaffold2	P6	fabZ (TGME49_321570)	beta-hydroxyacyl-acyl carrier protein dehydratase	PHI:11972	Toxoplasma gondii	Mus musculus (related: house mouse)	rodents	reduced virulence	toxoplasmosis	44.4	92.1	1.60E-31	330
gene0478	Scaffold2	P6	PA3644	acyltransferases	PHI:3785	Pseudomonas aeruginosa	Tenebrio molitor (related: yellow mealworm)	beetles	reduced virulence	infection	49	97.3	5.40E-72	681
gene0483	Scaffold2	P6	PA2537	acyltransferases	PHI:3783	Pseudomonas aeruginosa	Tenebrio molitor (related: yellow mealworm)	beetles	reduced virulence	infection	77.1	49.3	4.90E-12	159
gene0484	Scaffold2	P6	PA2537	acyltransferases	PHI:3783	Pseudomonas aeruginosa	Tenebrio molitor (related: yellow mealworm)	beetles	reduced virulence	infection	56.4	76.4	6.10E-26	281
gene0496	Scaffold2	P6	cpdB	2��,3��-cyclic phosphodiesterase	PHI:7020	Escherichia coli	Gallus gallus (related: chicken)	birds	reduced virulence	colibacillosis	60.8	99.1	4.80E-247	2194
gene0497	Scaffold2	P6	sodA	cytoplasmic superoxide dismutase	PHI:11376	Salmonella enterica	Galleria mellonella (related: Greater wax moth)	moths	reduced virulence	salmonellosis	77.2	96.3	7.20E-91	843
gene0498	Scaffold2	P6	pta	phosphate acetyltransferase	PHI:9842	Vibrio cholerae	Drosophila melanogaster (related: fruit fly)	flies	unaffected pathogenicity	infection	30.4	44.2	2.90E-41	420
gene0504	Scaffold2	P6	treS	trehalose synthase	PHI:9816	Ralstonia solanacearum	Solanum lycopersicum (related: Tomato)	eudicots	reduced virulence	bacterial wilt	28.9	92.1	1.70E-56	550
gene0508	Scaffold2	P6	CcmA (VK055_1938)	heme ABC exporter, ATP-binding protein	PHI:7534	Klebsiella pneumoniae	Mus musculus (related: house mouse)	rodents	unaffected pathogenicity	pneumonia	51.4	85	2.70E-45	450
gene0509	Scaffold2	P6	CcmA (VK055_1938)	heme ABC exporter, ATP-binding protein	PHI:7534	Klebsiella pneumoniae	Mus musculus (related: house mouse)	rodents	unaffected pathogenicity	pneumonia	59.3	96.8	8.00E-61	584
gene0515	Scaffold2	P6	ccmH	regulatory protein	PHI:123645	Escherichia coli	Mus musculus (related: house mouse)	rodents	unaffected pathogenicity	neonatal meningitis	47.9	93.5	2.90E-33	345
gene0523	Scaffold2	P6	purN	phosphoribosylglycinamide formyltransferase	PHI:8652	Escherichia coli	Homo sapiens (related: human);Mus musculus (related: house mouse)	primates;rodents	unaffected pathogenicity;reduced virulence	infection	56.2	98.6	2.30E-65	623
gene0524	Scaffold2	P6	ADE5	phosphoribosylamine-glycine ligase	PHI:744	Fusarium graminearum	Hordeum vulgare (related: barley)	monocots	reduced virulence	Fusarium ear blight	46.7	99.1	9.20E-88	818
gene0529	Scaffold2	P6	nrfC	putative menaquinol-cytochrome c reductase 4Fe-4S subunit	PHI:10999	Escherichia coli	Mus musculus (related: house mouse)	rodents	unaffected pathogenicity	infection	65.9	97.3	3.30E-86	803
gene0536	Scaffold2	P6	katA	catalase	PHI:10648	Pseudomonas aeruginosa	Mus musculus (related: house mouse);Homo sapiens (related: human)	primates;rodents	unaffected pathogenicity	opportunistic infection	65.4	97.1	6.20E-183	1640
gene0543	Scaffold2	P6	phuR	haem/haemoglobin uptake outer membrane receptor	PHI:6944	Pseudomonas aeruginosa	Mus musculus (related: house mouse)	rodents	increased virulence (hypervirulence)	pneumonia	25.9	96	1.10E-45	458
gene0544	Scaffold2	P6	iroC	putative ABC transporter protein	PHI:9461	Salmonella enterica	Homo sapiens (related: human);Mus musculus (related: house mouse)	primates;rodents	reduced virulence	salmonellosis	27.4	34.2	6.20E-09	140
gene0552	Scaffold2	P6	gntR	fatty acid metabolism regulator	PHI:11407	Klebsiella pneumoniae	Mus musculus (related: house mouse)	rodents	reduced virulence	pneumonia	62.5	96.3	2.40E-82	770
gene0553	Scaffold2	P6	potA	ABC transporter ATP-binding protein-spermidine/putrescine transport	PHI:6319	Streptococcus pneumoniae	Mus musculus (related: house mouse)	rodents	reduced virulence	pneumococcal pneumonia	33.8	93.6	1.20E-47	472
gene0554	Scaffold2	P6	B0672	multicopper oxidase	PHI:11550	Brucella melitensis	Mus musculus (related: house mouse)	rodents	unaffected pathogenicity	brucellosis	38.3	96.9	6.00E-89	830
gene0556	Scaffold2	P6	PpdaAc	pyridoxal phosphate-dependent aminotransferase	PHI:123722	Paracidovorax citrulli	Citrullus lanatus (related: wild melon)	eudicots	reduced virulence	bacterial fruit blotch	57.6	98.8	8.10E-144	1302
gene0558	Scaffold2	P6	menD	2-succinyl-5-enolpyruvyl-6-hydroxy-3-cyclohexene-1-carboxylate synthase	PHI:10728	Listeria monocytogenes	Mus musculus (related: house mouse)	rodents	reduced virulence	listeriosis	30.2	97	1.10E-56	552
gene0561	Scaffold2	P6	HxfB (PD_1792) (pspA)	hemagglutinin adhesin, secreted protein	PHI:3666	Xylella fastidiosa	Vitis vinifera (related: wine grape)	eudicots	increased virulence (hypervirulence)	Citrus variegated chlorosis;Pierce's disease of grapes	27.6	31.6	1.50E-20	242
gene0566	Scaffold2	P6	XacFhaB	virulence factor/non-fimbrial adhesin protein	PHI:5388	Xanthomonas citri	Citrus sinensis (related: sweet orange)	eudicots	reduced virulence	canker (Citrus)	24.1	16.6	8.20E-26	293
gene0567	Scaffold2	P6	bglB	putative phospho--glucosidase	PHI:11438	Streptococcus pyogenes	Mus musculus (related: house mouse);Homo sapiens (related: human)	primates;rodents	reduced virulence;increased virulence (hypervirulence)	infection	44.2	95.4	5.00E-69	656
gene0568	Scaffold2	P6	RNase III	endoribonucleases	PHI:3724	Salmonella enterica	Galleria mellonella (related: greater wax moth)	moths	reduced virulence	food poisoning	64.3	98.2	1.90E-81	762
gene0570	Scaffold2	P6	bipA	putative GTPase	PHI:11030	Yersinia pestis	Mus musculus (related: house mouse);Homo sapiens (related: human)	primates;rodents	reduced virulence	pneumonic plague	30.3	74.6	5.20E-46	460
gene0573	Scaffold2	P6	yaaA	alanine/glycine transport protein	PHI:11408	Klebsiella pneumoniae	Mus musculus (related: house mouse)	rodents	reduced virulence	pneumonia	63.4	98.4	1.70E-91	849
gene0576	Scaffold2	P6	pfkA	ATP-dependent 6-phosphofructokinase	PHI:9309	Erwinia amylovora	Malus domestica (related: apple)	eudicots	reduced virulence	fire blight	71.3	99.7	1.00E-133	1214
gene0578	Scaffold2	P6	nagZ	permease	PHI:123476	Pseudomonas aeruginosa	Galleria mellonella (related: Greater wax moth)	moths	reduced virulence	nosocomial infection	47.8	96.3	1.10E-75	714
gene0582	Scaffold2	P6	PFL (B9H01_RS01125)	formate C-acetyltransferase	PHI:123242	Streptococcus suis	Galleria mellonella (related: Greater wax moth)	moths	reduced virulence	meningitis, endocarditis;sepsis	43.3	98.8	9.70E-170	1528
gene0589	Scaffold2	P6	PA0336 (RppH)	nudix-type RNA pyrophosphohydrolase	PHI:7474	Pseudomonas aeruginosa	Caenorhabditis elegans (related: roundworm)	nematodes	increased virulence (hypervirulence)	infection	64.5	76.8	1.80E-59	572
gene0591	Scaffold2	P6	pilA	twitching motility	PHI:6362	Pantoea ananatis	Allium cepa (related: onion)	monocots	reduced virulence	-	40.7	84.7	3.40E-20	232
gene0592	Scaffold2	P6	xpsE	type II secretion system protein E	PHI:123089	Xanthomonas oryzae	Oryza sativa (related: rice)	monocots	reduced virulence	blight (rice)	48	61	2.40E-67	643
gene0593	Scaffold2	P6	PilC (PXO_04887)	pilin biogenesis protein	PHI:10490	Xanthomonas oryzae	Oryza sativa (related: rice)	eudicots	reduced virulence	bacterial blight (rice)	30	99.3	1.50E-36	377
gene0598	Scaffold2	P6	yaaA	alanine/glycine transport protein	PHI:11408	Klebsiella pneumoniae	Mus musculus (related: house mouse)	rodents	reduced virulence	pneumonia	35.9	46.8	2.80E-23	263
gene0599	Scaffold2	P6	yfiA	-	PHI:3675;PHI:3681	Erwinia amylovora	Pyrus communis (related: pear);Malus domestica (related: apple)	eudicots	unaffected pathogenicity	fire blight	68	98.1	1.50E-33	346
gene0607	Scaffold2	P6	EF-P	elongation factor	PHI:6420	Salmonella enterica	Mus musculus (related: house mouse)	rodents	increased virulence (hypervirulence)	salmonellosis	76.1	100	9.10E-82	764
gene0611	Scaffold2	P6	sufI	cell division protein	PHI:10978	Escherichia coli	Sus scrofa (related: Pig);Mesocricetus auratus (related: golden hamster);Mus musculus (related: house mouse)	even-toed ungulates;rodents	reduced virulence	infection	40.1	98.9	1.90E-99	920
gene0613	Scaffold2	P6	mnmE	tRNA modification GTPase;central tRNA-modifying GTPase	PHI:9270;PHI:11090	Streptococcus suis	Mus musculus (related: house mouse);Homo sapiens (related: human)	primates;rodents	reduced virulence	meningitis;septicemia;streptococcal toxic shock syndrome	30.8	42.7	2.30E-18	221
gene0626	Scaffold2	P6	yggS (Aave_0638)	pyridoxal phosphate-dependent enzyme	PHI:123731	Paracidovorax citrulli	Cucumis melo (related: muskmelon)	eudicots	reduced virulence	bacterial fruit blotch	51.3	98.7	2.20E-56	546
gene0627	Scaffold2	P6	FVEG_12521	fusaric acid biosynthesis	PHI:3389	Fusarium verticillioides	Zea mays (related: maize)	monocots	unaffected pathogenicity	ear rot (maize);stalk rot (maize)	28.4	41.1	1.10E-27	303
gene0629	Scaffold2	P6	thrC (PXO_00822)	threonine synthase	PHI:9982	Xanthomonas oryzae	Oryza sativa (related: rice)	monocots	reduced virulence	bacterial leaf blight	40.4	96.9	1.10E-77	732
gene0637	Scaffold2	P6	artP	arginine ABC transporter, ATP-binding protein	PHI:10536	Citrobacter rodentium	Mus musculus (related: house mouse)	rodents	reduced virulence	infection	68.3	100	2.00E-89	831
gene0638	Scaffold2	P6	cbp (NMB0787)	cysteine-binding protein	PHI:8621	Neisseria meningitidis	Homo sapiens (related: human)	primates	unaffected pathogenicity;reduced virulence	septicemia	22.8	92.9	6.10E-14	180
gene0642	Scaffold2	P6	fecE	Fe(3+) dicitrate transport ATP-binding protein;ferric citrate uptake (fec) system	PHI:8010;PHI:11754	Escherichia coli	Mus musculus (related: house mouse);Bos taurus (related: cattle)	even-toed ungulates;rodents	unaffected pathogenicity;reduced virulence	bovine mastitis;urinary tract infection	53.7	99.2	1.00E-75	713
gene0643	Scaffold2	P6	fecD	Fe(3+) dicitrate transport system permease protein;ferric citrate uptake (fec) system	PHI:8009;PHI:11753	Escherichia coli	Mus musculus (related: house mouse);Bos taurus (related: cattle)	even-toed ungulates;rodents	unaffected pathogenicity;reduced virulence	bovine mastitis;urinary tract infection	52.2	94.5	1.70E-83	781
gene0644	Scaffold2	P6	fecC	Fe(3+) dicitrate transport system permease protein;ferric citrate uptake (fec) system	PHI:8008;PHI:11752	Escherichia coli	Mus musculus (related: house mouse);Bos taurus (related: cattle)	even-toed ungulates;rodents	unaffected pathogenicity;reduced virulence	bovine mastitis;urinary tract infection	53.6	97.9	5.30E-93	863
gene0645	Scaffold2	P6	fecB	ferric citrate uptake (fec) system;Fe(3+) dicitrate-binding periplasmic protein	PHI:8007;PHI:11751	Escherichia coli	Mus musculus (related: house mouse);Bos taurus (related: cattle)	even-toed ungulates;rodents	unaffected pathogenicity;reduced virulence	bovine mastitis;urinary tract infection	48.9	92.6	1.70E-74	703
gene0646	Scaffold2	P6	yjiY	peptide-utilizing carbon starvation protein	PHI:7575	Salmonella enterica	Mus musculus (related: house mouse);Caenorhabditis elegans (related: roundworm)	nematodes;rodents	unaffected pathogenicity;reduced virulence	salmonellosis	30	60.5	7.20E-20	234
gene0648	Scaffold2	P6	rsmH	ribosomal RNA small subunit methyltransferase H	PHI:4961	Staphylococcus aureus	Bombyx mori (related: domestic silkworm)	moths	reduced virulence	respiratory disease;skin infection;food poisoning	43.7	96.6	2.30E-64	616
gene0650	Scaffold2	P6	MecA	penicillin-binding protein	PHI:6884	Staphylococcus aureus	Mus musculus (related: house mouse)	rodents	unaffected pathogenicity	pneumonia	24.4	81.7	1.20E-21	250
gene0652	Scaffold2	P6	murF	peptidyl-prolyl cis-trans isomerase	PHI:7632	Pseudomonas aeruginosa	Lactuca sativa (related: garden lettuce);Mus musculus (related: house mouse)	eudicots;rodents	unaffected pathogenicity;loss of pathogenicity	infection	41.1	98	2.30E-78	738
gene0654	Scaffold2	P6	murD	UDP-N-acetylmuramoylalanine--D-glutamate ligase	PHI:7631	Pseudomonas aeruginosa	Lactuca sativa (related: garden lettuce);Mus musculus (related: house mouse)	eudicots;rodents	reduced virulence;loss of pathogenicity	infection	44.1	96.3	3.60E-89	831
gene0656	Scaffold2	P6	A1479	cell envelope-related amide hydrolase	PHI:11554	Brucella melitensis	Mus musculus (related: house mouse)	rodents	reduced virulence	brucellosis	34.1	95.8	3.70E-44	442
gene0662	Scaffold2	P6	lpxC	UDP-3-O-acyl-N-acetylglucosamine deacetylase	PHI:10612	Acinetobacter baumannii	Homo sapiens (related: human)	primates	reduced virulence	nosocomial infection	53.2	98.7	5.80E-94	871
gene0665	Scaffold2	P6	fruR	regulators of systemic infection	PHI:2672	Salmonella enterica	Mus musculus (related: house mouse)	rodents	reduced virulence	food poisoning	23.8	90.8	7.70E-23	258
gene0668	Scaffold2	P6	VK055_1939	branched-chain amino acid transport system/permease component family protein	PHI:7533	Klebsiella pneumoniae	Mus musculus (related: house mouse)	rodents	unaffected pathogenicity	pneumonia	40	93.5	4.90E-59	570
gene0669	Scaffold2	P6	lsrA	autoinducer-2 ABC transporter ATP binding subunit	PHI:9992	Escherichia coli	Anas platyrhynchos (related: mallard)	birds	reduced virulence	meningitis	36.8	98.6	2.90E-82	772
gene0683	Scaffold2	P6	HpaP;HpaP (XC_1307)	regulatory protein with ATPase and phosphatase activity	PHI:7824;PHI:123621	Xanthomonas campestris	Capsicum annuum (no common name found);Raphanus sativus (related: radish);Brassica oleracea (no common name found)	eudicots	reduced virulence	black rot	44.6	92.4	2.50E-62	598
gene0684	Scaffold2	P6	ptsN	part of the pyruvate-tricarboxylic acid cycle node	PHI:3133	Yersinia pseudotuberculosis	Mus musculus (related: house mouse)	rodents	reduced virulence	diarrhea;gut-associated disease;enteritis;colitis	38.1	84.9	3.10E-28	302
gene0685	Scaffold2	P6	StpC	cysteine protease	PHI:6324	Staphylococcus aureus	Gallus gallus (related: chicken)	birds	unaffected pathogenicity	respiratory disease;skin infection;food poisoning	28.1	92.9	4.10E-26	285
gene0688	Scaffold2	P6	proV	glycine betaine/L-proline transport ATP-binding protein	PHI:8968	Klebsiella pneumoniae	Mus musculus (related: house mouse)	rodents	reduced virulence	pneumonia	33.2	90.9	2.50E-32	339
gene0689	Scaffold2	P6	mlaE	putative phospholipid ABC transporter permease	PHI:12038	Campylobacter jejuni	Homo sapiens (related: human)	primates	reduced virulence	gastroenteritis	31.1	80.1	2.50E-21	244
gene0694	Scaffold2	P6	murA	UDP-N-acetylglucosamine 1-carboxyvinyltransferase	PHI:7630	Pseudomonas aeruginosa	Lactuca sativa (related: garden lettuce);Mus musculus (related: house mouse)	eudicots;rodents	unaffected pathogenicity;reduced virulence	infection	58.1	98.1	1.20E-132	1206
gene0696	Scaffold2	P6	fabI	enoyl-ACP reductase	PHI:7915	Staphylococcus aureus	Galleria mellonella (related: Greater wax moth)	moths	unaffected pathogenicity;reduced virulence	;reduced virulence	44.3	96.5	5.30E-56	543
gene0701	Scaffold2	P6	nab1 (VV1_0803)	N-acetylneuraminate cytidylyltransferase	PHI:8516	Vibrio vulnificus	Artemia franciscana (no common name found)	crustaceans	reduced virulence	vibriosis	38	97.8	2.10E-29	313
gene0703	Scaffold2	P6	Krs (BBA_03037)	lysine-tRNA synthetase	PHI:9409	Beauveria bassiana	Galleria mellonella (related: greater wax moth)	moths	reduced virulence	white muscardine	39.7	99.4	3.50E-96	892
gene0704	Scaffold2	P6	MntE	manganese homeostasis	PHI:4652	Streptococcus pyogenes	Mus musculus (related: house mouse)	rodents	unaffected pathogenicity	infection	35.7	91.9	9.90E-44	438
gene0708	Scaffold2	P6	Bgp (BB_0588)	Borrelia glycosaminoglycan binding protein	PHI:8919	Borreliella burgdorferi	Homo sapiens (related: human);Chlorocebus aethiops (related: grivet);Mus musculus (related: house mouse)	primates;rodents	reduced virulence	Lyme disease	35.7	98.3	9.30E-28	299
gene0714	Scaffold2	P6	Ip	succinate dehydrogenase subunit	PHI:822	Zymoseptoria tritici	Triticum (related: wheat)	monocots	chemistry target: resistance to chemical	Septoria leaf blotch	33.5	91.4	4.10E-32	337
gene0715	Scaffold2	P6	frdA	fumarate reductase	PHI:2960	Edwardsiella ictaluri	Ictalurus punctatus (related: channel catfish)	bony fishes	reduced virulence	enteric septicemia	76.4	100	5.70E-271	2400
gene0716	Scaffold2	P6	lysX	lysylphosphatidylglycerol biosynthesis bifunctional protein	PHI:9933	Mycobacterium avium	Homo sapiens (related: human);Galleria mellonella (related: greater wax moth)	moths;primates	increased virulence (hypervirulence)	subacute cervical lymphadenitis;chronic cervical lymphadenitis;lung disease	33.6	38.7	3.70E-14	183
gene0730	Scaffold2	P6	QseB	two-component system response regulator	PHI:6882	Salmonella enterica	Homo sapiens (related: human)	primates	increased virulence (hypervirulence)	salmonellosis	63.6	97.3	9.50E-78	730
gene0731	Scaffold2	P6	qseC	sensor protein QseC bacterial adrenergic receptor	PHI:3709	Pectobacterium carotovorum	Brassica rapa (related: field mustard)	eudicots	reduced virulence	soft rot	45.3	95	9.60E-109	1000
gene0733	Scaffold2	P6	smpB	trans-translation is a bacterial translational control system that directs the modification and degradation of proteins,	PHI:4218	Escherichia coli	Gallus gallus (related: chicken)	birds	reduced virulence	avian colibacillosis	75.9	98.1	5.40E-67	636
gene0735	Scaffold2	P6	arcA	aerobic respiration control protein	PHI:6532	Escherichia coli	Anas platyrhynchos (related: mallard)	birds	reduced virulence	meningitis	81.4	100	5.30E-111	1017
gene0738	Scaffold2	P6	XC_0531	putative C-type cytochrome biogenesis protein	PHI:7255	Xanthomonas campestris	Raphanus sativus (related: radish);Brassica oleracea (no common name found)	eudicots	reduced virulence	black rot	42	17.8	1.90E-13	179
gene0741	Scaffold2	P6	XC_0509	phosphoribosylamine-glycine ligase	PHI:3942	Xanthomonas campestris	Raphanus sativus (related: radish)	eudicots	reduced virulence	black rot	66.6	99.5	5.00E-160	1442
gene0742	Scaffold2	P6	glyA	serine hydroxymethyltransferase	PHI:2962	Edwardsiella ictaluri	Ictalurus punctatus (related: channel catfish)	bony fishes	reduced virulence	enteric septicemia	76.4	100	1.20E-187	1680
gene0753	Scaffold2	P6	hp0169	putative collagenase	PHI:6964	Helicobacter pylori	Homo sapiens (related: human)	primates	reduced virulence	gastric infection	43.3	47.4	5.50E-48	476
gene0755	Scaffold2	P6	metF	methylenetetrahydrofolate reductase	PHI:9325	Erwinia amylovora	Malus domestica (related: apple)	eudicots	unaffected pathogenicity	fire blight	71	98.3	9.50E-126	1145
gene0756	Scaffold2	P6	dppA	dipeptide transporter-substrate binding protein	PHI:11168	Helicobacter pylori	Homo sapiens (related: human)	primates	increased virulence (hypervirulence)	gastric infection	41.4	94.9	1.60E-110	1016
gene0757	Scaffold2	P6	App	oligopeptide permeases	PHI:4612	Clostridioides difficile	Mesocricetus auratus (related: golden hamster)	rodents	increased virulence (hypervirulence)	pseudomembranous colitis	33.7	99.4	4.90E-46	458
gene0759	Scaffold2	P6	oppD (bb0334)	oligopepeptide (Opp) transporter that drives transport by hydrolyzing ATP	PHI:7820	Borreliella burgdorferi	Mus musculus (related: house mouse)	rodents	reduced virulence	Lyme disease	50.8	76.8	3.60E-65	623
gene0760	Scaffold2	P6	oppF (bb0335)	oligopepeptide (Opp) transporter that drives transport by hydrolyzing ATP	PHI:7821	Borreliella burgdorferi	Mus musculus (related: house mouse)	rodents	reduced virulence	Lyme disease	46.6	75.2	1.10E-58	567
gene0761	Scaffold2	P6	znuB	Zn(2(+)) ABC transporter membrane subunit	PHI:11006	Escherichia coli	Sus scrofa (related: pig)	even-toed ungulates	reduced virulence	infection	61.4	99.2	9.40E-85	791
gene0762	Scaffold2	P6	znuC	zinc transporter	PHI:11909	Yersinia pestis	Xenopsylla cheopis (related: Oriental rat flea);Mus musculus (related: house mouse)	fleas;rodents	reduced virulence	pneumonic plague	58.2	90.9	2.40E-80	753
gene0763	Scaffold2	P6	ypo2062	putative DNA binding protein	PHI:4185	Yersinia pestis	Mus musculus (related: house mouse)	rodents	reduced virulence	bubonic plague	49.9	65	9.50E-92	854
gene0764	Scaffold2	P6	FTT0673p/prsAp	ribose phosphate pyrophosphokinase	PHI:4732	Francisella tularensis	Mus musculus (related: house mouse)	rodents	unaffected pathogenicity	tularemia	56.4	99	2.10E-99	918
gene0769	Scaffold2	P6	PHO89	phosphate acquisition and storage	PHI:3528	Cryptococcus neoformans	Mus musculus (related: house mouse)	rodents	reduced virulence	cryptococcosis	39	37.6	2.10E-25	281
gene0774	Scaffold2	P6	lrp	leucine-responsive regulatory protein	PHI:9339	Erwinia amylovora	Nicotiana tabacum (related: common tobacco);Pyrus communis (related: Pear);Malus domestica (related: apple)	eudicots	unaffected pathogenicity;reduced virulence	fire blight	75.9	99.4	2.80E-63	604
gene0775	Scaffold2	P6	essC	type VII secretion system protein	PHI:12134	Streptococcus agalactiae	Mus musculus (related: house mouse);Homo sapiens (related: human)	primates;rodents	reduced virulence	meningitis	29.2	30.3	1.60E-17	216
gene0776	Scaffold2	P6	lolA	cell envelope protein	PHI:5442	Pseudomonas aeruginosa	Mus musculus (related: house mouse);Galleria mellonella (related: greater wax moth)	moths;rodents	reduced virulence	nosocomial infection	31.9	95.1	3.20E-19	225
gene0777	Scaffold2	P6	rarA	Holliday junction DNA helicase	PHI:6447	Klebsiella pneumoniae	Caenorhabditis elegans (related: roundworm)	nematodes	reduced virulence	pneumonia	73.8	100	1.60E-185	1662
gene0780	Scaffold2	P6	potD	polyamine transport protein	PHI:11189	Glaesserella parasuis	Sus scrofa (related: Pig);Mus musculus (related: house mouse)	even-toed ungulates;rodents	reduced virulence	Glasser's disease	45	99.1	6.20E-84	785
gene0781	Scaffold2	P6	potD	polyamine transport protein	PHI:11189	Glaesserella parasuis	Sus scrofa (related: Pig);Mus musculus (related: house mouse)	even-toed ungulates;rodents	reduced virulence	Glasser's disease	49	98.3	2.80E-92	857
gene0784	Scaffold2	P6	potA	ABC transporter ATP-binding protein-spermidine/putrescine transport	PHI:6319	Streptococcus pneumoniae	Mus musculus (related: house mouse)	rodents	reduced virulence	pneumococcal pneumonia	50	79.5	2.50E-75	711
gene0786	Scaffold2	P6	MAM (YPK_1779)	mammalian cell entry related domain protein	PHI:11187	Yersinia pseudotuberculosis	Galleria mellonella (related: Greater wax moth)	moths	increased virulence (hypervirulence)	zoonotic infection	45.1	99	2.70E-232	2068
gene0788	Scaffold2	P6	proQ	RNA chaperone	PHI:11739	Dickeya dadantii	Cichorium intybus (related: chicory)	eudicots	unaffected pathogenicity	soft rot	48.1	99	8.70E-49	480
gene0789	Scaffold2	P6	Prc	tail-specific protease	PHI:9896	Escherichia coli	Mus musculus (related: house mouse)	rodents	reduced virulence	urinary tract infection	51.9	92.5	3.60E-176	1583
gene0791	Scaffold2	P6	ycbK	peptidoglycan LD-endopeptidase	PHI:11001	Escherichia coli	Mus musculus (related: house mouse)	rodents	unaffected pathogenicity	infection	50.8	98.4	4.80E-51	499
gene0797	Scaffold2	P6	VdOGDH (VDAG_10018)	alpha-oxoglutarate dehydrogenase	PHI:9378	Verticillium dahliae	Gossypium hirsutum (related: cotton)	eudicots	reduced virulence	vascular wilt	39.5	98.2	4.70E-195	1747
gene0798	Scaffold2	P6	odhB	dihydrolipoamide succinyltransferase	PHI:7353	Staphylococcus aureus	Danio rerio (related: zebrafish)	bony fishes	unaffected pathogenicity	respiratory disease;skin infection;food poisoning	44.6	98.8	1.40E-87	817
gene0804	Scaffold2	P6	galE	UDP-glucose 4-epimerase	PHI:9264	Haemophilus influenzae	Mus musculus (related: house mouse)	rodents	unaffected pathogenicity;reduced virulence	nosocomial infection	86.3	100	3.10E-173	1555
gene0805	Scaffold2	P6	EaAdeP (EAMY 3685)	putative AzgA family transporter	PHI:10919	Erwinia amylovora	Pyrus communis (related: Pear);Malus domestica (related: apple)	eudicots	reduced virulence	fire blight	36.9	98.6	3.00E-67	642
gene0806	Scaffold2	P6	FgLDHL1 (FGSG_00145)	lactate dehydrogenase	PHI:8645	Fusarium graminearum	Triticum aestivum (related: bread wheat)	monocots	reduced virulence	Fusarium head blight	30.6	96.4	1.90E-49	488
gene0812	Scaffold2	P6	gua1	GMP synthase	PHI:6871	Cryptococcus neoformans	Mus musculus (related: house mouse);Caenorhabditis elegans (related: roundworm)	nematodes;rodents	loss of pathogenicity	fungal meningitis	47.6	98.3	2.30E-146	1325
gene0814	Scaffold2	P6	guaB	inosine-5'-monophosphate dehydrogenase	PHI:9306	Erwinia amylovora	Malus domestica (related: apple)	eudicots	reduced virulence	fire blight	80.9	100	1.10E-222	1983
gene0817	Scaffold3	P6	tufA	elongation factor Tu	PHI:10282	Staphylococcus aureus	Homo sapiens (related: human)	primates	unaffected pathogenicity;increased virulence (hypervirulence)	respiratory disease;skin infection;food poisoning	81.1	100	4.40E-12	157
gene0823	Scaffold3	P6	clpX	ATP-binding subunit of ATP-dependent Clp protease	PHI:9833	Xanthomonas campestris	Brassica oleracea (no common name found)	eudicots	reduced virulence	black rot	47.5	22.1	1.10E-19	232
gene0826	Scaffold3	P6	ptsG	Pts system, iibc components	PHI:6522	Borreliella burgdorferi	Mus musculus (related: house mouse)	rodents	loss of pathogenicity	Lyme disease	49.6	99	2.20E-135	1230
gene0827	Scaffold3	P6	MgtC;mgtC	required for intramacrophage survival and growth in low mg2+.;virulence protein;phosphate-specific transport system accessory protein PhoU;cellulose synthesis regulation	PHI:3668;PHI:4693;PHI:4698;PHI:9435;PHI:123167	Salmonella enterica	Mus musculus (related: house mouse)	rodents	loss of pathogenicity;effector (plant avirulence determinant);reduced virulence;increased virulence (hypervirulence)	salmonellosis;food poisoning;gastroenteritis	39.5	54	1.30E-16	203
gene0828	Scaffold3	P6	dmsA	putative dimethylsulfoxide (DMSO) reductase, catalytic subunit	PHI:11664	Haemophilus influenzae	Mus musculus (related: house mouse);Homo sapiens (related: human)	primates;rodents	reduced virulence	Haemophilus influenzae disease	84	99.1	0	3698
gene0829	Scaffold3	P6	STM14_RS07780 (ttrB)	tetrathionate reductase subunit B	PHI:10115	Salmonella enterica	Lactuca sativa (related: garden lettuce)	eudicots	reduced virulence	infection	36.4	69.4	1.10E-22	255
gene0833	Scaffold3	P6	raxQ	adenylylsulfate kinase protein required for Ax21 (synonym: AvrXa21) activity	PHI:1139	Xanthomonas oryzae	Oryza sativa (related: rice)	monocots	increased virulence (hypervirulence)	bacterial blight	33.7	14.7	3.10E-09	143
gene0843	Scaffold3	P6	mucB	sigma factor algU regulatory protein;anti-sigmafactor	PHI:7034;PHI:10738	Pseudomonas syringae	Nicotiana benthamiana (no common name found);Solanum lycopersicum (related: Tomato)	eudicots	unaffected pathogenicity;reduced virulence	bacterial speck (tomato);infection	25.8	87.5	1.60E-22	255
gene0845	Scaffold3	P6	rpoE	regulators of systemic infection	PHI:2680	Salmonella enterica	Mus musculus (related: house mouse)	rodents	reduced virulence	food poisoning	74.3	100	3.70E-78	733
gene0850	Scaffold3	P6	dmsA	putative dimethylsulfoxide (DMSO) reductase, catalytic subunit	PHI:11664	Haemophilus influenzae	Mus musculus (related: house mouse);Homo sapiens (related: human)	primates;rodents	reduced virulence	Haemophilus influenzae disease	27.7	97.3	3.90E-76	721
gene0852	Scaffold3	P6	fruA1	Pts system, fructose-specific iiabc component	PHI:6524	Borreliella burgdorferi	Mus musculus (related: house mouse)	rodents	unaffected pathogenicity	Lyme disease	44.2	24.5	4.10E-20	235
gene0853	Scaffold3	P6	fruK	phosphofructokinase	PHI:6527	Borreliella burgdorferi	Mus musculus (related: house mouse)	rodents	unaffected pathogenicity	Lyme disease	26.7	92.6	4.60E-30	320
gene0856	Scaffold3	P6	mobA	MobA protein catalyzes the final step in the synthesis of the molybdenum guanine dinucleotide (MGD) cofactor that is exclusive to enzymes of the DMSO reductase family.	PHI:5304	Haemophilus influenzae	Mus musculus (related: house mouse)	rodents	unaffected pathogenicity	acute respiratory tract disease;chronic respiratory tract disease	59.6	99.5	2.00E-60	580
gene0858	Scaffold3	P6	dsbA (ROD_38991)	thiol:disulfide interchange protein	PHI:8691	Citrobacter rodentium	Mus musculus (related: house mouse)	rodents	loss of pathogenicity	colitis	44.9	100	4.50E-50	491
gene0863	Scaffold3	P6	lpxA	N-acetylglucosamine-1-phosphate uridyltransferase	PHI:8042	Acinetobacter baumannii	Mus musculus (related: house mouse)	rodents	reduced virulence	pneumonia	55.2	98.5	5.60E-141	1278
gene0865	Scaffold3	P6	tamB	autotransporter assembly complex proetin	PHI:10715	Edwardsiella tarda	Cynoglossus semilaevis (related: tongue sole)	bony fishes	reduced virulence	edwardsiellosis	42.9	47.8	1.20E-140	1279
gene0866	Scaffold3	P6	tamA	autotransporter assembly factor	PHI:10714	Edwardsiella tarda	Cynoglossus semilaevis (related: tongue sole)	bony fishes	reduced virulence	edwardsiellosis	43.2	96.4	1.10E-141	1285
gene0867	Scaffold3	P6	vraR	response regulator	PHI:7986	Streptococcus suis	Mus musculus (related: house mouse)	rodents	reduced virulence	streptococcal toxic shock syndrome	37.6	98.5	2.60E-37	381
gene0868	Scaffold3	P6	cya	adenylate cyclase	PHI:9840	Vibrio cholerae	Drosophila melanogaster (related: fruit fly)	flies	reduced virulence	infection	41.3	98.7	2.00E-181	1629
gene0874	Scaffold3	P6	RecA	DNA strand exchange and recombination protein	PHI:10380	Acinetobacter baumannii	Caenorhabditis elegans (related: roundworm);Galleria mellonella (related: greater wax moth)	moths;nematodes	reduced virulence	nosocomial infection	69	98.3	7.90E-135	1224
gene0880	Scaffold3	P6	pstB	phosphate metabolism	PHI:3412	Xanthomonas citri	Citrus limonia (related: mandarin lime);Citrus sinensis (related: sweet orange)	eudicots	loss of pathogenicity	canker (Citrus)	29.6	80.4	1.10E-10	152
gene0887	Scaffold3	P6	msh2	DNA mismatch repair protein	PHI:7207	Cryptococcus neoformans	Mus musculus (related: house mouse)	rodents	unaffected pathogenicity	fungal meningitis	31	69.4	7.70E-67	641
gene0888	Scaffold3	P6	anmK	effector protein	PHI:11352	Francisella tularensis	Galleria mellonella (related: Greater wax moth)	moths	effector (plant avirulence determinant)	tularemia	37.1	97.3	4.60E-61	588
gene0891	Scaffold3	P6	FrxA	NADH-flavin oxidoreductase	PHI:3114	Helicobacter pylori	Mus musculus (related: house mouse)	rodents	reduced virulence	gastric infection	38.2	93.2	4.60E-40	405
gene0897	Scaffold3	P6	pnuC	NAD salvage pathway importer	PHI:7599	Streptococcus pneumoniae	Mus musculus (related: house mouse)	rodents	unaffected pathogenicity	pneumococcal pneumonia	38.6	88.5	2.00E-25	279
gene0899	Scaffold3	P6	rhpa	DEAD-box RNA helicase	PHI:8011	Helicobacter pylori	Mus musculus (related: house mouse)	rodents	reduced virulence	gastric infection	38.2	81.7	5.10E-67	640
gene0900	Scaffold3	P6	rfaC	heptosyl transferase	PHI:9594	Salmonella enterica	Sus scrofa (related: Pig)	even-toed ungulates	reduced virulence	salmonellosis	52.8	97.2	3.20E-95	882
gene0901	Scaffold3	P6	RS_RS02830 (RSc0565)	lipopolysaccharide heptosyltransferase II	PHI:123911	Ralstonia solanacearum	Solanum lycopersicum (related: Tomato)	eudicots	reduced virulence;loss of pathogenicity	bacterial wilt	42.9	98.6	5.80E-66	630
gene0903	Scaffold3	P6	malX2	PTS system maltose and glucose-specific transporter subunit IIABC	PHI:6526	Borreliella burgdorferi	Mus musculus (related: house mouse)	rodents	unaffected pathogenicity	Lyme disease	33.8	16.9	9.30E-06	112
gene0904	Scaffold3	P6	fruR	regulators of systemic infection	PHI:2672	Salmonella enterica	Mus musculus (related: house mouse)	rodents	reduced virulence	food poisoning	30.4	93.5	1.90E-37	384
gene0908	Scaffold3	P6	ADE13	bifunctional enzyme adenylosuccinate (ADS) lyase	PHI:7186	Cryptococcus neoformans	Mus musculus (related: house mouse)	rodents	reduced virulence	fungal meningitis	25.9	72.7	4.90E-12	166
gene0917	Scaffold3	P6	PGK2	phosphoglycerate kinase 2	PHI:123716	Toxoplasma gondii	Mus musculus (related: house mouse)	rodents	unaffected pathogenicity	acute toxoplasmosis	42.1	96.1	6.10E-80	751
gene0920	Scaffold3	P6	dgkA (PALES_47610)	diacyl glycerol kinase	PHI:123702	Pseudomonas aeruginosa	Mus musculus (related: house mouse)	rodents	reduced virulence	nosocomial infection	50	94.9	6.70E-22	246
gene0921	Scaffold3	P6	relA	GTP pyrophosphokinase	PHI:4572	Haemophilus ducreyi	Homo sapiens (related: human)	primates	reduced virulence	chancroid	64.7	100	9.50E-292	2580
gene0927	Scaffold3	P6	Eno	enolase	PHI:11234	Streptococcus suis	Sus scrofa (related: Pig);Mus musculus (related: house mouse)	even-toed ungulates;rodents	unaffected pathogenicity	pneumonia (pig);arthritis;meningitis;septicemia	55.4	98.8	5.10E-120	1097
gene0928	Scaffold3	P6	pyrG	CTP synthase	PHI:123626	Xanthomonas albilineans	Saccharum officinarum (related: sugarcane)	monocots	unaffected pathogenicity	leaf scald	63.8	99.3	5.00E-205	1831
gene0929	Scaffold3	P6	ctaB	protoheme IX farnesyltransferase	PHI:10292	Staphylococcus aureus	Homo sapiens (related: human)	primates	increased virulence (hypervirulence)	respiratory disease;skin infection;food poisoning	48.2	97.2	4.50E-108	994
gene0933	Scaffold3	P6	pyrE (Dda3937_03258)	orotate phosphoribosyl transferase	PHI:8576	Dickeya dadantii	Cichorium intybus (related: chicory)	eudicots	reduced virulence	soft rot	68.1	99.5	1.80E-81	762
gene0944	Scaffold3	P6	cpxR	transcriptional regulatory protein	PHI:123040	Dickeya dadantii	Solanum tuberosum (related: potato)	eudicots	reduced virulence	soft rot	63.4	99.1	1.60E-75	711
gene0945	Scaffold3	P6	cpxA	two-component sensor kinase	PHI:8513;PHI:8689	Citrobacter rodentium	Mus musculus (related: house mouse)	rodents	unaffected pathogenicity;reduced virulence;loss of pathogenicity	colitis	41.4	97.2	1.10E-83	784
gene0949	Scaffold3	P6	copA	copper homeostasis	PHI:5275	Vibrio tasmaniensis	Crassostrea gigas (related: pacific oyster)	bivalves	reduced virulence	-	38.4	98.3	1.20E-121	1113
gene0957	Scaffold3	P6	gabT (RSc0029)	4-aminobutyrate aminotransaminase	PHI:11791	Ralstonia solanacearum	Solanum lycopersicum (related: Tomato)	eudicots	reduced virulence	bacterial wilt	32.4	79.7	2.30E-35	367
gene0958	Scaffold3	P6	AS87_RS09170 (bioF)	8-amino-7-oxononanoate synthase	PHI:8508	Riemerella anatipestifer	Anas platyrhynchos (related: mallard)	birds	reduced virulence;increased virulence (hypervirulence)	chronic septicemia	34.7	95.1	2.40E-52	513
gene0963	Scaffold3	P6	oppF (bb0335)	oligopepeptide (Opp) transporter that drives transport by hydrolyzing ATP	PHI:7821	Borreliella burgdorferi	Mus musculus (related: house mouse)	rodents	reduced virulence	Lyme disease	50.2	86.6	1.40E-74	704
gene0964	Scaffold3	P6	ddpD	regulatory protein	PHI:123651	Escherichia coli	Mus musculus (related: house mouse)	rodents	reduced virulence	neonatal meningitis	44.7	96.7	1.00E-75	714
gene0967	Scaffold3	P6	bab2_0700	ABC transporter periplasmic binding protein	PHI:9130	Brucella abortus	Mus musculus (related: house mouse)	rodents	reduced virulence	brucellosis	37.5	88.5	5.20E-85	796
gene0970	Scaffold3	P6	plsX	phosphate acyltransferase	PHI:10347	Staphylococcus aureus	Mus musculus (related: house mouse)	rodents	reduced virulence	respiratory disease;skin infection;food poisoning	39.9	95.3	2.60E-58	564
gene0972	Scaffold3	P6	fabD	malonyl CoA-acyl carrier protein transacylase	PHI:7916	Staphylococcus aureus	Galleria mellonella (related: Greater wax moth)	moths	reduced virulence	reduced virulence	38.1	99	1.00E-53	524
gene0973	Scaffold3	P6	fabG1	3-ketoacyl-acyl carrier protein reductase	PHI:5271	Ralstonia solanacearum	Solanum lycopersicum (related: tomato)	eudicots	lethal	bacterial wilt	63.4	99.2	3.80E-80	751
gene0974	Scaffold3	P6	Acp1 (PA1869)	acyl carrier protein	PHI:8556	Pseudomonas aeruginosa	Mus musculus (related: house mouse)	rodents	increased virulence (hypervirulence)	nosocomial infection	50.7	93.4	7.30E-14	175
gene0975	Scaffold3	P6	dcuA	regulatory protein	PHI:123643	Escherichia coli	Mus musculus (related: house mouse)	rodents	unaffected pathogenicity	neonatal meningitis	36	100	6.90E-72	682
gene0977	Scaffold3	P6	Rho	transcription termination factor Rho	PHI:10717	Clostridioides difficile	Mus musculus (related: house mouse)	rodents	reduced virulence	pseudomembranous colitis	59.7	86.9	2.00E-121	1109
gene0978	Scaffold3	P6	cshA (EF0846)	DEAD-box helicase	PHI:11494	Enterococcus faecalis	Galleria mellonella (related: Greater wax moth)	moths	reduced virulence	nosocomial infection	40.1	85.6	4.70E-78	735
gene0983	Scaffold3	P6	PA4485	cell envelope protein	PHI:5448	Pseudomonas aeruginosa	Mus musculus (related: house mouse);Galleria mellonella (related: greater wax moth)	moths;rodents	unaffected pathogenicity	nosocomial infection	57	43.9	2.80E-24	269
gene0987	Scaffold3	P6	lipA	lipase	PHI:6492	Acinetobacter baumannii	Mus musculus (related: house mouse)	rodents	reduced virulence	nosocomial infection	57.6	98.1	4.10E-106	976
gene0989	Scaffold3	P6	Apa1	trimeric autotransporter;autotransporter adhesin	PHI:4673;PHI:5230	Actinobacillus pleuropneumoniae	Sus scrofa (related: pig);Mus musculus (related: house mouse)	even-toed ungulates;rodents	reduced virulence	pleuropneumonia (pig)	26.7	94.6	3.60E-14	184
gene0993	Scaffold4	P6	Mpd1	-;mannitol-1-phosphate 5-dehydrogenase	PHI:2249;PHI:2270	Parastagonospora nodorum	Triticum (related: wheat)	monocots	unaffected pathogenicity	glume blotch	36.2	95.8	2.00E-67	643
gene1002	Scaffold4	P6	lacA	lactose negativity	PHI:3526	Salmonella enterica	Mus musculus (related: house mouse)	rodents	reduced virulence	salmonellosis	49.4	87.7	1.80E-43	434
gene1004	Scaffold4	P6	LuxS	controller in the quorum sensing	PHI:3731	Escherichia coli	Gallus gallus (related: chicken)	birds	reduced virulence	cellulitis;colibacillosis;swollen head syndrome	74.7	98.8	1.30E-71	676
gene1005	Scaffold4	P6	purT	formate-dependent phosphoribosylglycinamide formyltransferase	PHI:8653	Escherichia coli	Homo sapiens (related: human);Mus musculus (related: house mouse)	primates;rodents	unaffected pathogenicity;reduced virulence	infection	64.5	99.5	3.10E-140	1271
gene1010	Scaffold4	P6	gshAB (SAG_1821)	glutathione biosynthesis bifunctional protein	PHI:11484	Streptococcus agalactiae	Mus musculus (related: house mouse)	rodents	reduced virulence	pneumonia;meningitis	47.5	99.9	4.20E-194	1738
gene1013	Scaffold4	P6	ybeY	endoribonuclease	PHI:7671	Yersinia enterocolitica	Homo sapiens (related: human)	primates	reduced virulence	yersiniosis	70.5	98.1	2.00E-61	588
gene1017	Scaffold4	P6	LptA	PEA transferases	PHI:4910	Haemophilus ducreyi	Homo sapiens (related: human)	primates	unaffected pathogenicity	chancroid	52.2	98.2	3.00E-162	1462
gene1018	Scaffold4	P6	Mfd	DNA repair	PHI:6483	Bacillus cereus	Mus musculus (related: house mouse)	rodents	loss of pathogenicity	nausea;diarrhea;vomiting	46.9	57.7	6.60E-175	1574
gene1019	Scaffold4	P6	VK055_1939	branched-chain amino acid transport system/permease component family protein	PHI:7533	Klebsiella pneumoniae	Mus musculus (related: house mouse)	rodents	unaffected pathogenicity	pneumonia	30.6	98.2	1.80E-35	367
gene1020	Scaffold4	P6	lsrA	autoinducer-2 ABC transporter ATP binding subunit	PHI:9992	Escherichia coli	Anas platyrhynchos (related: mallard)	birds	reduced virulence	meningitis	33.1	96.8	3.70E-69	659
gene1022	Scaffold4	P6	ccpA	catabolite control protein A	PHI:11334	Enterococcus faecalis	Oryctolagus cuniculus (related: rabbit);Mus musculus (related: house mouse)	rabbits and hares;rodents	reduced virulence	periapical periodontitis lesions	30.6	92.5	8.70E-35	361
gene1024	Scaffold4	P6	galK	galactokinase	PHI:6269	Escherichia coli	Mus musculus (related: house mouse)	rodents	reduced virulence	urinary tract infection	58.3	100	1.80E-121	1109
gene1027	Scaffold4	P6	PA3984	acyltransferases	PHI:3782	Pseudomonas aeruginosa	Tenebrio molitor (related: yellow mealworm)	beetles	reduced virulence	infection	36.9	97.9	2.70E-75	712
gene1031	Scaffold4	P6	Ndk	host-responsive regulator/nucleoside diphosphate kinase	PHI:6438	Pseudomonas aeruginosa	Mus musculus (related: house mouse)	rodents	increased virulence (hypervirulence)	nosocomial infection	58	99.3	8.40E-40	401
gene1032	Scaffold4	P6	MGG_00383	hypothetical protein	PHI:877	Magnaporthe oryzae	Oryza sativa (related: rice)	monocots	reduced virulence	blast (rice)	57.6	95.6	6.10E-117	1070
gene1035	Scaffold4	P6	htpG	heat shock protein 90 chaperone	PHI:6472	Escherichia coli	Rattus rattus (related: black rat);Mus musculus (related: house mouse)	rodents	reduced virulence	diarrhea	76.5	98.4	3.50E-279	2471
gene1036	Scaffold4	P6	SpxA1	transcriptional regulator	PHI:7037	Streptococcus pyogenes	Mus musculus (related: house mouse)	rodents	reduced virulence	skin lesion	28.3	97.4	2.80E-09	137
gene1041	Scaffold4	P6	Ams	exopolysaccharides amylovoran	PHI:2471	Erwinia amylovora	Pyrus communis (related: pear);Malus domestica (related: apple)	eudicots	loss of pathogenicity	fire blight	41.9	98.3	1.90E-148	1344
gene1042	Scaffold4	P6	BCAM0208	protein tyrosine phosphatases	PHI:5295	Burkholderia cenocepacia	Galleria mellonella (related: greater wax moth)	moths	reduced virulence	cystic fibrosis	35.2	94.6	1.90E-18	217
gene1044	Scaffold4	P6	wbtA	-	PHI:4729	Francisella tularensis	Mus musculus (related: house mouse)	rodents	reduced virulence	tularemia	40.5	91.4	3.60E-93	867
gene1048	Scaffold4	P6	gumD	-	PHI:2937	Xylella fastidiosa	Vitis vinifera (related: wine grape)	eudicots	loss of pathogenicity	Pierce's disease of grapes	38.9	89.5	6.60E-30	317
gene1050	Scaffold4	P6	epsC	exopolysaccharide synthesis enzyme [UDP-N-acetylglucosamine 2-epimerase]	PHI:7052	Streptococcus mutans	Rattus rattus (related: black rat);Homo sapiens (related: human)	primates;rodents	reduced virulence	infective endocarditis	30.8	96.8	2.20E-34	358
gene1052	Scaffold4	P6	CapD	polysaccharide biosynthesis protein	PHI:5307	Enterococcus faecium	Mus musculus (related: house mouse)	rodents	unaffected pathogenicity	nosocomial bacteremia	38.1	88.6	3.80E-28	302
gene1057	Scaffold4	P6	algD	GDP-mannose 6-dehydrogenase	PHI:10448	Pseudomonas aeruginosa	Oryctolagus cuniculus (related: rabbit);Homo sapiens (related: human)	primates;rabbits and hares	reduced virulence	infection	24	87.3	2.30E-16	203
gene1058	Scaffold4	P6	ubiI	aerobic ubiquinone-8 synthase	PHI:7028	Escherichia coli	Mus musculus (related: house mouse)	rodents	reduced virulence	urinary tract infection	38.3	98.5	2.60E-62	599
gene1060	Scaffold4	P6	nanA;NanA	bacterial sialidase;sialidase;neuraminidase A	PHI:7006;PHI:7676;PHI:11278	Streptococcus pneumoniae	Homo sapiens (related: human);Mus musculus (related: house mouse)	primates;rodents	reduced virulence	pneumococcal pneumonia;otitis media	34.2	59.4	4.50E-85	799
gene1063	Scaffold4	P6	MacA	ABC-type efflux pump	PHI:3929	Salmonella enterica	Mus musculus (related: house mouse)	rodents	reduced virulence	food poisoning;enteritis	36.2	94.9	2.70E-53	521
gene1064	Scaffold4	P6	MacB	ABC-type efflux pump	PHI:3928	Salmonella enterica	Mus musculus (related: house mouse)	rodents	reduced virulence	food poisoning;enteritis	48.5	99.4	1.70E-164	1482
gene1068	Scaffold4	P6	metC (MN812274)	cystathionine beta-lyase	PHI:11088	Alternaria alternata	Citrus reticulata (related: tangerine)	eudicots	reduced virulence	brown spot	34.1	94.3	1.50E-56	549
gene1069	Scaffold4	P6	thioredoxin 1	redox activity	PHI:2644	Salmonella enterica	Caenorhabditis elegans (related: roundworm)	nematodes	reduced virulence	food poisoning	55.2	99.1	9.90E-33	339
gene1070	Scaffold4	P6	cobB (Yp_1760)	protein deacetylase	PHI:8898	Yersinia pestis	Mus musculus (related: house mouse)	rodents	reduced virulence	plague	66.2	100	2.00E-24	266
gene1071	Scaffold4	P6	cobB (Yp_1760)	protein deacetylase	PHI:8898	Yersinia pestis	Mus musculus (related: house mouse)	rodents	reduced virulence	plague	75.9	84	9.00E-30	313
gene1073	Scaffold4	P6	RNase E	endoribonucleases	PHI:3723	Salmonella enterica	Galleria mellonella (related: greater wax moth)	moths	reduced virulence	food poisoning	63.8	70.7	1.50E-239	2131
gene1079	Scaffold4	P6	GOX1	glyoxalase	PHI:414	Parastagonospora nodorum	Triticum aestivum (related: bread wheat)	monocots	unaffected pathogenicity	glume blotch	37.8	93.3	4.30E-17	205
gene1090	Scaffold4	P6	rarA	Holliday junction DNA helicase	PHI:6447	Klebsiella pneumoniae	Caenorhabditis elegans (related: roundworm)	nematodes	reduced virulence	pneumonia	26.3	65.1	1.50E-10	152
gene1097	Scaffold4	P6	TolQ	Tol-Pal system protein	PHI:123757	Acinetobacter baumannii	Homo sapiens (related: human);Galleria mellonella (related: Greater wax moth)	moths;primates	unaffected pathogenicity;reduced virulence	nosocomial infection	44.6	96.9	3.00E-42	424
gene1099	Scaffold4	P6	TolA	periplasm spanning protein	PHI:3472	Escherichia coli	Galleria mellonella (related: greater wax moth)	moths	reduced virulence	infection	38.3	99	3.50E-27	296
gene1100	Scaffold4	P6	tolB	colicin import protein	PHI:10905	Citrobacter rodentium	Mus musculus (related: house mouse);Homo sapiens (related: human)	primates;rodents	reduced virulence	colitis	62.4	99.5	3.90E-152	1374
gene1101	Scaffold4	P6	pal	Tol-Pal system protein	PHI:123761	Acinetobacter baumannii	Homo sapiens (related: human);Galleria mellonella (related: Greater wax moth)	moths;primates	unaffected pathogenicity;reduced virulence	nosocomial infection	48.5	68.7	1.40E-21	244
gene1112	Scaffold4	P6	potA	ABC transporter ATP-binding protein-spermidine/putrescine transport	PHI:6319	Streptococcus pneumoniae	Mus musculus (related: house mouse)	rodents	reduced virulence	pneumococcal pneumonia	42.5	86.5	8.50E-65	620
gene1120	Scaffold4	P6	magA	contributes to K1 capsular polysaccharide (CPS) biosynthesis	PHI:2652	Klebsiella pneumoniae	Mus musculus (related: house mouse)	rodents	reduced virulence	urinary tract infection;nosocomial pneumonia;abdominal infection	74.1	99.5	3.60E-81	759
gene1125	Scaffold4	P6	eda	2-keto-3-deoxy-6-phosphogluconate aldolase	PHI:6699	Vibrio cholerae	Oryctolagus cuniculus (related: rabbit);Mus musculus (related: house mouse)	rabbits and hares;rodents	reduced virulence	cholera	48.5	90.9	2.60E-51	502
gene1128	Scaffold4	P6	ppiB	peptidyl-prolyl cis-trans isomerase	PHI:11418	Salmonella enterica	Mus musculus (related: house mouse)	rodents	reduced virulence	salmonellosis	63.7	99.4	1.10E-57	556
gene1129	Scaffold4	P6	ppiB	peptidyl-prolyl cis-trans isomerase	PHI:11418	Salmonella enterica	Mus musculus (related: house mouse)	rodents	reduced virulence	salmonellosis	67.1	88	5.30E-58	559
gene1135	Scaffold4	P6	purA	pathogenicity island;adenylosuccinate synthetase	PHI:2625;PHI:9416	Salmonella enterica	Danio rerio (related: zebrafish);Mus musculus (related: house mouse)	rodents;bony fishes	reduced virulence;loss of pathogenicity	food poisoning;gastroenteritis	76.2	100	4.50E-201	1796
gene1136	Scaffold4	P6	FVEG_12521	fusaric acid biosynthesis	PHI:3389	Fusarium verticillioides	Zea mays (related: maize)	monocots	unaffected pathogenicity	ear rot (maize);stalk rot (maize)	28.2	98.7	5.80E-34	355
gene1137	Scaffold4	P6	proA	gamma-glutamyl phosphate reductase	PHI:123502	Ralstonia solanacearum	Nicotiana tabacum (related: common tobacco)	eudicots	reduced virulence	wilt	41.1	98.3	1.00E-88	827
gene1144	Scaffold4	P6	murF	peptidyl-prolyl cis-trans isomerase	PHI:7632	Pseudomonas aeruginosa	Lactuca sativa (related: garden lettuce);Mus musculus (related: house mouse)	eudicots;rodents	unaffected pathogenicity;loss of pathogenicity	infection	27.9	26.5	8.90E-06	112
gene1148	Scaffold4	P6	znuA	Zn(2(+)) ABC transporter periplasmic binding	PHI:11005	Escherichia coli	Sus scrofa (related: pig)	even-toed ungulates	reduced virulence	infection	44.4	51.9	9.40E-43	430
gene1149	Scaffold4	P6	SidI	acyl-CoA ligase	PHI:2321	Aspergillus fumigatus	Mus musculus (related: house mouse)	rodents	reduced virulence	aspergillosis	29.7	20	7.90E-10	148
gene1151	Scaffold4	P6	GAPDH	glyceraldehyde-3-phosphate dehydrogenase	PHI:6904	Staphylococcus aureus	Galleria mellonella (related: Greater wax moth)	moths	reduced virulence	white muscardine	45.8	98.5	4.10E-77	726
gene1152	Scaffold4	P6	SpMsrAB2	methionine sulfoxide reductase	PHI:3913	Streptococcus pneumoniae	Mus musculus (related: house mouse)	rodents	reduced virulence	pneumonia;otitis media;septicemia;meningitis	45.5	76.9	5.10E-23	256
gene1155	Scaffold4	P6	SpoT	bifunctional (p)ppGpp synthetase II/ guanosine-3',5'-bis pyrophosphate 3'-pyrophosphohydrolase	PHI:9162	Salmonella enterica	Mus musculus (related: house mouse);Homo sapiens (related: human)	primates;rodents	reduced virulence	salmonellosis	67.4	99.9	4.70E-280	2479
gene1156	Scaffold4	P6	Mfd	DNA repair	PHI:6483	Bacillus cereus	Mus musculus (related: house mouse)	rodents	loss of pathogenicity	nausea;diarrhea;vomiting	36.8	56.9	1.30E-64	621
gene1158	Scaffold4	P6	MurI	glutamate racemase	PHI:10409	Streptococcus iniae	Acipenser sinensis (related: Chinese sturgeon)	bony fishes	reduced virulence	bacteremia;cellulitis;meningitis;osteomyelitis	30	93.7	1.50E-21	246
gene1161	Scaffold5	P6	alr-2	alanine racemase	PHI:11459	Aeromonas hydrophila	Cyprinus carpio (related: common carp);Mus musculus (related: house mouse)	rodents;bony fishes	reduced virulence	nausea;diarrhea;vomiting	53.5	99.4	1.30E-105	972
gene1165	Scaffold5	P6	fdnG	formate dehydrogenase, nitrate-inducible, major subunit	PHI:10997	Escherichia coli	Mus musculus (related: house mouse)	rodents	unaffected pathogenicity	infection	69.7	100	2.80E-81	760
gene1166	Scaffold5	P6	fdnG	formate dehydrogenase, nitrate-inducible, major subunit	PHI:10997	Escherichia coli	Mus musculus (related: house mouse)	rodents	unaffected pathogenicity	infection	66.3	99.6	0	2954
gene1173	Scaffold5	P6	STM14_RS15345	manganese/iron ABC transporter ATP-binding protein	PHI:10082	Salmonella enterica	Lactuca sativa (related: garden lettuce)	eudicots	unaffected pathogenicity	infection	64.6	98.6	4.70E-109	1001
gene1174	Scaffold5	P6	STM14_RS15350	iron ABC transporter permease	PHI:10083	Salmonella enterica	Lactuca sativa (related: garden lettuce)	eudicots	unaffected pathogenicity	infection	59	90.2	6.90E-84	784
gene1175	Scaffold5	P6	STM14_RS15355	iron ABC transporter permease	PHI:10084	Salmonella enterica	Lactuca sativa (related: garden lettuce)	eudicots	unaffected pathogenicity	infection	62.8	95.2	1.30E-90	842
gene1176	Scaffold5	P6	STM14_RS15360	putative inner membrane protein	PHI:10085	Salmonella enterica	Lactuca sativa (related: garden lettuce)	eudicots	unaffected pathogenicity	infection	53.5	93.2	1.10E-70	670
gene1183	Scaffold5	P6	XC_1565	N-5-glutamine S-adenosyl-L-methionine-dependent methyltransferase	PHI:3966	Xanthomonas campestris	Raphanus sativus (related: radish)	eudicots	reduced virulence	black rot	49.5	92.7	2.40E-74	702
gene1186	Scaffold5	P6	ompP2	involved in pathogenicity	PHI:3320	Glaesserella parasuis	Mus musculus (related: house mouse)	rodents	reduced virulence	Glasser's disease	31.5	99.4	1.10E-29	317
gene1187	Scaffold5	P6	nqrE (PA2995)	Na(+)-translocating NADH-quinone reductase	PHI:8941	Pseudomonas aeruginosa	Lactuca sativa (related: garden lettuce);Galleria mellonella (related: Greater wax moth)	moths;eudicots	unaffected pathogenicity	nosocomial infection	40	99	3.00E-32	337
gene1192	Scaffold5	P6	nqrD (PA2996)	Na(+)-translocating NADH-quinone reductase	PHI:8942	Pseudomonas aeruginosa	Lactuca sativa (related: garden lettuce);Galleria mellonella (related: Greater wax moth)	moths;eudicots	unaffected pathogenicity	nosocomial infection	40.7	82.6	2.30E-29	313
gene1196	Scaffold5	P6	potA	ABC transporter ATP-binding protein-spermidine/putrescine transport	PHI:6319	Streptococcus pneumoniae	Mus musculus (related: house mouse)	rodents	reduced virulence	pneumococcal pneumonia	35.6	90.7	2.90E-26	286
gene1198	Scaffold5	P6	yabL	regulatory protein	PHI:123649	Escherichia coli	Mus musculus (related: house mouse)	rodents	unaffected pathogenicity	neonatal meningitis	49.8	94.3	3.60E-81	761
gene1205	Scaffold5	P6	gyrA;GyrA	DNA gyrase;DNA gyrase (bacterial topoisomerase II)	PHI:824;PHI:6838	Burkholderia glumae	Oryza sativa (related: rice)	monocots	chemistry target: resistance to chemical;chemistry target: sensitivity to chemical;reduced virulence;loss of pathogenicity	bacterial grain rot	45.8	52.4	1.60E-92	862
gene1215	Scaffold5	P6	aroB	chorismate synthase	PHI:7654	Aspergillus fumigatus	Mus musculus (related: house mouse)	rodents	reduced virulence	invasive pulmonary aspergillosis	46.1	98.6	5.80E-85	794
gene1217	Scaffold5	P6	pvdD	pyoverdine side chain non-ribosomal peptide synthetase	PHI:10385	Pseudomonas syringae	Caenorhabditis elegans (related: roundworm)	nematodes	reduced virulence	opportunistic infection	27.1	78.4	3.40E-24	271
gene1222	Scaffold5	P6	Fur	global ferric uptake regulator	PHI:4887	Escherichia coli	Mus musculus (related: house mouse)	rodents	unaffected pathogenicity;reduced virulence	urinary tract infection	65.9	90.4	3.30E-47	465
gene1230	Scaffold5	P6	argD	acetylornithine/succinyldiaminopimelate aminotransferase;argDgene encodes a predicted N-acetylornithine aminotransferase enzyme	PHI:3126;PHI:9305	Erwinia amylovora	Pyrus communis (related: pear);Nicotiana tabacum (related: common tobacco);Malus domestica (related: apple)	eudicots	unaffected pathogenicity;reduced virulence;loss of pathogenicity	fire blight	62.9	97.5	2.10E-144	1307
gene1231	Scaffold5	P6	XC_1510	TldD protein, DNA gyrase control?	PHI:3952	Xanthomonas campestris	Raphanus sativus (related: radish)	eudicots	reduced virulence	black rot	57.3	99.6	8.20E-151	1363
gene1232	Scaffold5	P6	RNase E	endoribonucleases	PHI:3723	Salmonella enterica	Galleria mellonella (related: greater wax moth)	moths	reduced virulence	food poisoning	36.2	92.1	2.00E-72	687
gene1235	Scaffold5	P6	fabB (XC_3652)	beta-ketoacyl-[ACP] synthase I	PHI:123734;PHI:123729	Xanthomonas campestris	Brassica oleracea (no common name found)	eudicots	increased virulence (hypervirulence)	black rot	59.1	98.8	8.40E-133	1207
gene1238	Scaffold5	P6	HmbR	hemoglobin receptor	PHI:8031	Neisseria meningitidis	Mus musculus (related: house mouse)	rodents	increased virulence (hypervirulence)	meningococcal infection	30.8	28.9	5.60E-37	384
gene1250	Scaffold5	P6	pbpC	penicillin-binding proteins	PHI:123881;PHI:123882	Clavibacter michiganensis	Solanum lycopersicum (related: Tomato)	eudicots	unaffected pathogenicity;increased virulence (hypervirulence)	bacterial canker	30.3	69.1	4.20E-18	216
gene1252	Scaffold5	P6	LHS1	endoplasmic reticulum chaperone	PHI:2058	Magnaporthe oryzae	Oryza sativa (related: rice)	monocots	reduced virulence	blast (rice)	25.7	56.8	2.30E-25	282
gene1255	Scaffold5	P6	iscU	Fe-S cluster sensor	PHI:6892	Salmonella enterica	Mus musculus (related: house mouse)	rodents	reduced virulence	salmonellosis	86.7	100	1.00E-60	581
gene1257	Scaffold5	P6	iscR	Fe-S cluster sensor	PHI:6895	Salmonella enterica	Mus musculus (related: house mouse)	rodents	reduced virulence	salmonellosis	69.2	84.4	3.50E-47	465
gene1259	Scaffold5	P6	SuhB	an essential gene for the T3SS gene expression	PHI:3915	Pseudomonas aeruginosa	Mus musculus (related: house mouse)	rodents	loss of pathogenicity	nosocomial infection	50.2	100	6.90E-75	706
gene1261	Scaffold5	P6	luxQ	autoinducer 2 sensor kinase/phosphatase	PHI:10038	Vibrio cholerae	Mus musculus (related: house mouse)	rodents	unaffected pathogenicity;reduced virulence	cholera	32.4	61.2	1.80E-49	490
gene1265	Scaffold6	P6	tufA	elongation factor Tu	PHI:10282	Staphylococcus aureus	Homo sapiens (related: human)	primates	unaffected pathogenicity;increased virulence (hypervirulence)	respiratory disease;skin infection;food poisoning	81.1	100	4.40E-12	157
gene1268	Scaffold6	P6	GzOB039	transcription factor	PHI:1599	Fusarium graminearum	Triticum (related: wheat)	monocots	unaffected pathogenicity	Fusarium ear blight	57.6	98.4	3.00E-33	344
gene1273	Scaffold6	P6	FkpA	virulence factor	PHI:4584	Cronobacter universalis	Homo sapiens (related: human)	primates	reduced virulence	bacteremia;meningitis	43.2	89.9	1.40E-42	427
gene1276	Scaffold6	P6	oxyR	regulatory protein sensor for oxidative stress	PHI:11385	Salmonella enterica	Galleria mellonella (related: Greater wax moth)	moths	reduced virulence	salmonellosis	68.5	100	4.60E-120	1096
gene1284	Scaffold6	P6	citB	response regulator	PHI:5066	Xanthomonas oryzae	Oryza sativa (related: rice)	monocots	reduced virulence	bacterial leaf blight	34.3	95.5	1.40E-27	297
gene1285	Scaffold6	P6	hrpx	regulatory gene;part of the HrpX/HrpY two-component system	PHI:2473	Pantoea stewartii	Zea mays (related: maize)	monocots	reduced virulence	Stewart's wilt;leaf blight	33.2	42.4	3.50E-22	254
gene1287	Scaffold6	P6	CzcD	cation transporter	PHI:10889	Campylobacter jejuni	Galleria mellonella (related: Greater wax moth)	moths	reduced virulence	campylobacteriosis;gastroenteritis	36	96.4	7.80E-28	299
gene1290	Scaffold6	P6	PSPTO2105;apbE (pspto_2105)	FAD:protein FMN transferase;ApbE-family protein	PHI:588;PHI:123322	Pseudomonas syringae	Arabidopsis thaliana (related: thale cress);Solanum lycopersicum (related: Tomato)	eudicots	reduced virulence	bacterial speck	31.1	95.4	6.30E-44	440
gene1291	Scaffold6	P6	nqrF (PA2994);nqrF	Na(+)-translocating NADH-quinone reductase;NADH dehydrogenase	PHI:8940;PHI:11246	Pseudomonas aeruginosa	Lactuca sativa (related: garden lettuce);Mus musculus (related: house mouse);Galleria mellonella (related: Greater wax moth)	moths;eudicots;rodents	unaffected pathogenicity;increased virulence (hypervirulence)	nosocomial infection	71.4	99.8	4.00E-175	1572
gene1292	Scaffold6	P6	nqrE (PA2995)	Na(+)-translocating NADH-quinone reductase	PHI:8941	Pseudomonas aeruginosa	Lactuca sativa (related: garden lettuce);Galleria mellonella (related: Greater wax moth)	moths;eudicots	unaffected pathogenicity	nosocomial infection	71.3	100	1.00E-75	712
gene1293	Scaffold6	P6	nqrD (PA2996)	Na(+)-translocating NADH-quinone reductase	PHI:8942	Pseudomonas aeruginosa	Lactuca sativa (related: garden lettuce);Galleria mellonella (related: Greater wax moth)	moths;eudicots	unaffected pathogenicity	nosocomial infection	68.6	99.5	2.00E-74	701
gene1294	Scaffold6	P6	nqrC (PA2997)	Na(+)-translocating NADH-quinone reductase	PHI:8943	Pseudomonas aeruginosa	Lactuca sativa (related: garden lettuce);Galleria mellonella (related: Greater wax moth)	moths;eudicots	unaffected pathogenicity	nosocomial infection	47.3	96.9	6.50E-62	594
gene1295	Scaffold6	P6	nqrB (PA2998)	Na(+)-translocating NADH-quinone reductase	PHI:8944	Pseudomonas aeruginosa	Lactuca sativa (related: garden lettuce);Galleria mellonella (related: Greater wax moth)	moths;eudicots	unaffected pathogenicity	nosocomial infection	63.1	99.8	2.10E-147	1333
gene1296	Scaffold6	P6	nqrA (PA2999)	Na(+)-translocating NADH-quinone reductase	PHI:8945	Pseudomonas aeruginosa	Lactuca sativa (related: garden lettuce);Galleria mellonella (related: Greater wax moth)	moths;eudicots	unaffected pathogenicity	nosocomial infection	59.5	100	1.70E-150	1360
gene1297	Scaffold6	P6	VK055_1939	branched-chain amino acid transport system/permease component family protein	PHI:7533	Klebsiella pneumoniae	Mus musculus (related: house mouse)	rodents	unaffected pathogenicity	pneumonia	33.1	94.7	3.40E-42	425
gene1298	Scaffold6	P6	lsrA	autoinducer-2 ABC transporter ATP binding subunit	PHI:9992	Escherichia coli	Anas platyrhynchos (related: mallard)	birds	reduced virulence	meningitis	35.7	98.2	7.50E-83	777
gene1311	Scaffold6	P6	corA	magnesium/nickel/cobalt transporter	PHI:2479	Pectobacterium carotovorum	Apium graveolens (no common name found);Daucus carota (related: carrot)	eudicots	reduced virulence	soft rot	72.8	100	3.20E-127	1158
gene1317	Scaffold6	P6	STM14_RS15350	iron ABC transporter permease	PHI:10083	Salmonella enterica	Lactuca sativa (related: garden lettuce)	eudicots	unaffected pathogenicity	infection	27.7	93.2	4.60E-28	302
gene1318	Scaffold6	P6	niuD	ABC transporter	PHI:6849	Helicobacter pylori	Mus musculus (related: house mouse)	rodents	reduced virulence	gastric infection	38.5	94.5	1.30E-51	506
gene1321	Scaffold6	P6	waaA	3-deoxy-D-manno-octulosonic-acid (KDO) transferase	PHI:7635	Pseudomonas aeruginosa	Lactuca sativa (related: garden lettuce);Mus musculus (related: house mouse)	eudicots;rodents	unaffected pathogenicity;reduced virulence	infection	45.8	97.4	3.30E-95	883
gene1325	Scaffold6	P6	LmABCB3	mitochondrial ABC transporter	PHI:5554	Leishmania major	Mus musculus (related: house mouse)	rodents	reduced virulence	leishmaniasis	36.4	64.3	7.20E-59	571
gene1327	Scaffold6	P6	phuR	haem/haemoglobin uptake outer membrane receptor	PHI:6944	Pseudomonas aeruginosa	Mus musculus (related: house mouse)	rodents	increased virulence (hypervirulence)	pneumonia	21.4	90.4	1.50E-14	189
gene1337	Scaffold6	P6	nupC	nucleoside permease	PHI:10289	Staphylococcus aureus	Homo sapiens (related: human)	primates	unaffected pathogenicity	respiratory disease;skin infection;food poisoning	26.4	98.1	2.90E-27	297
gene1339	Scaffold6	P6	metJ	master repressor of the methionine regulon	PHI:9083	Salmonella enterica	Mus musculus (related: house mouse);Homo sapiens (related: human)	primates;rodents	reduced virulence	salmonellosis	84.8	100	2.80E-48	473
gene1340	Scaffold6	P6	galU	uridine triphosphate (UTP)-glucose-1-phosphate uridylyltransferase	PHI:3112	Xanthomonas campestris	Brassica oleracea (no common name found)	eudicots	loss of pathogenicity	black rot	46.9	97.6	1.90E-65	625
gene1341	Scaffold6	P6	RsmA	carbon storage regulator homolog	PHI:4576	Pectobacterium carotovorum	Nicotiana tabacum (related: common tobacco)	eudicots	increased virulence (hypervirulence)	soft rot	63.8	66.7	1.30E-17	208
gene1345	Scaffold6	P6	ilvC (SPD_0406)	ketol-acid reductoisomerase (NADP(+))	PHI:11426	Streptococcus pneumoniae	Mus musculus (related: house mouse)	rodents	reduced virulence	pneumococcal pneumonia	37.2	46.8	2.20E-34	359
gene1346	Scaffold6	P6	ovrB (Z0346)	LysR-type transcriptional regulator	PHI:9508	Escherichia coli	Mus musculus (related: house mouse);Homo sapiens (related: human)	primates;rodents	reduced virulence	hemorrhagic colitis;hemolytic uremic syndrome	22.8	57.7	7.50E-06	111
gene1350	Scaffold6	P6	lsrG	(4S)-4-hydroxy-5-phosphonooxypentane-2,3-dione isomerase	PHI:9997	Escherichia coli	Anas platyrhynchos (related: mallard)	birds	reduced virulence	meningitis	58.3	92.3	1.90E-28	302
gene1351	Scaffold6	P6	lsrF	3-hydroxy-2,4-pentadione 5-phosphate thiolase	PHI:9996	Escherichia coli	Anas platyrhynchos (related: mallard)	birds	reduced virulence	meningitis	83.1	100	1.30E-138	1256
gene1352	Scaffold6	P6	lsrB	autoinducer-2 ABC transporter periplasmic binding protein	PHI:9995	Escherichia coli	Anas platyrhynchos (related: mallard)	birds	reduced virulence	meningitis	79.2	99.4	3.60E-153	1382
gene1353	Scaffold6	P6	lsrD	autoinducer-2 ABC transporter membrane subunit	PHI:9994	Escherichia coli	Anas platyrhynchos (related: mallard)	birds	reduced virulence	meningitis	67.6	98.2	3.30E-119	1089
gene1354	Scaffold6	P6	lsrC	autoinducer-2 ABC transporter membrane subunit	PHI:9993	Escherichia coli	Anas platyrhynchos (related: mallard)	birds	reduced virulence	meningitis	67.3	97.6	4.30E-111	1019
gene1355	Scaffold6	P6	lsrA	autoinducer-2 ABC transporter ATP binding subunit	PHI:9992	Escherichia coli	Anas platyrhynchos (related: mallard)	birds	reduced virulence	meningitis	63.7	99.2	2.60E-176	1583
gene1356	Scaffold6	P6	lsrR	DNA-binding transcriptional repressor	PHI:9991	Escherichia coli	Anas platyrhynchos (related: mallard)	birds	reduced virulence	meningitis	57.3	95.6	1.80E-98	910
gene1357	Scaffold6	P6	lsrK	autoinducer-2 kinase	PHI:9990	Escherichia coli	Anas platyrhynchos (related: mallard)	birds	reduced virulence	meningitis	71.4	99.8	5.40E-225	2003
gene1363	Scaffold6	P6	potA	ABC transporter ATP-binding protein-spermidine/putrescine transport	PHI:6319	Streptococcus pneumoniae	Mus musculus (related: house mouse)	rodents	reduced virulence	pneumococcal pneumonia	36.6	79.8	2.80E-27	295
gene1368	Scaffold6	P6	VdTHI20	phosphomethylpyrimidine kinase	PHI:10410	Verticillium dahliae	Nicotiana benthamiana (no common name found)	eudicots	reduced virulence	vascular wilt	33.4	93.8	1.20E-34	359
gene1372	Scaffold6	P6	kdgR	virulence negative regulators	PHI:4175	Dickeya solani	Solanum tuberosum (related: potato)	eudicots	unaffected pathogenicity	soft rot	32.2	85.3	7.00E-27	292
gene1378	Scaffold6	P6	lsrA	autoinducer-2 ABC transporter ATP binding subunit	PHI:9992	Escherichia coli	Anas platyrhynchos (related: mallard)	birds	reduced virulence	meningitis	31.9	95.8	1.50E-67	645
gene1383	Scaffold6	P6	ulaD	3-keto-L-gulonate-6-phosphate decarboxylase	PHI:123396	Haemophilus ducreyi	Homo sapiens (related: human)	primates	unaffected pathogenicity	chancroid	68.9	100	1.70E-84	788
gene1387	Scaffold6	P6	tktA (FTN_1333)	transketolase I	PHI:123788	Francisella tularensis	Drosophila melanogaster (related: fruit fly)	flies	unaffected pathogenicity	tularemia	78.7	93.8	1.60E-25	275
gene1392	Scaffold7	P6	ubiI	aerobic ubiquinone-8 synthase	PHI:7028	Escherichia coli	Mus musculus (related: house mouse)	rodents	reduced virulence	urinary tract infection	53.1	100	1.00E-111	1025
gene1393	Scaffold7	P6	ubiI	aerobic ubiquinone-8 synthase	PHI:7028	Escherichia coli	Mus musculus (related: house mouse)	rodents	reduced virulence	urinary tract infection	29.8	97.8	4.30E-36	373
gene1401	Scaffold7	P6	IcsA	adhesin regulated by the type III secretion system;outer membrane protein IcsA autotransporter	PHI:4647;PHI:9890	Shigella flexneri	Homo sapiens (related: human);Mus musculus (related: house mouse)	primates;rodents	reduced virulence	shigellosis	26.5	68.8	7.30E-54	529
gene1402	Scaffold7	P6	adeN	TetR type regulator	PHI:7809	Acinetobacter baumannii	Galleria mellonella (related: Greater wax moth)	moths	increased virulence (hypervirulence)	nosocomial infection	52.6	98.7	7.30E-190	1701
gene1403	Scaffold7	P6	NAL (LC602499)	N-acetylneuraminate lyase	PHI:123867	Edwardsiella piscicida	Danio rerio (related: zebrafish)	bony fishes	increased virulence (hypervirulence)	gastroenteritis	39.2	95.9	2.40E-52	512
gene1404	Scaffold7	P6	STM14_1285 (AsiR)	putative RpiR-family transcriptional regulator	PHI:11065	Salmonella enterica	Mus musculus (related: house mouse)	rodents	increased virulence (hypervirulence)	salmonellosis	55.9	96.5	2.10E-85	797
gene1413	Scaffold7	P6	TrxH	thioredoxins H	PHI:123834	Edwardsiella piscicida	Paralichthys olivaceus (related: japanese flounder)	bony fishes	reduced virulence	gastroenteritis	48.3	95.2	9.40E-27	288
gene1414	Scaffold7	P6	clpB	chaperone protein	PHI:10595	Pectobacterium carotovorum	Nicotiana tabacum (related: common tobacco);Brassica rapa (related: field mustard)	eudicots	unaffected pathogenicity	soft rot	76.7	100	0	3338
gene1425	Scaffold7	P6	mecA	cystathionine-beta-synthase	PHI:6556	Aspergillus fumigatus	Mus musculus (related: house mouse)	rodents	unaffected pathogenicity;reduced virulence	invasive pulmonary aspergillosis	39.3	94	1.50E-49	488
gene1427	Scaffold7	P6	tatC	virulence;translocate folded proteins	PHI:2417	Vibrio cholerae	Mus musculus (related: house mouse)	rodents	reduced virulence	cholera	70	99.2	1.80E-93	866
gene1428	Scaffold7	P6	tatB	Sec-independent protein translocase protein	PHI:10982	Escherichia coli	Sus scrofa (related: Pig);Mesocricetus auratus (related: golden hamster);Mus musculus (related: house mouse)	even-toed ungulates;rodents	reduced virulence	infection	44.6	79.1	8.00E-25	273
gene1429	Scaffold7	P6	tatA	virulence;translocate folded proteins	PHI:2415	Vibrio cholerae	Mus musculus (related: house mouse)	rodents	reduced virulence	cholera	61	100	7.80E-16	192
gene1433	Scaffold7	P6	ubiE	ubiquinone biosynthesis methyltransferase	PHI:10294	Staphylococcus aureus	Homo sapiens (related: human)	primates	unaffected pathogenicity	respiratory disease;skin infection;food poisoning	41.9	85.4	6.50E-49	482
gene1435	Scaffold7	P6	nhaA	antiporter gene	PHI:3266	Escherichia coli	Mus musculus (related: house mouse)	rodents	reduced virulence	infection	57.4	98.2	1.10E-116	1068
gene1449	Scaffold7	P6	rpiA (FTN_1185)	ribose 5-phospate isomerase A	PHI:123789	Francisella tularensis	Drosophila melanogaster (related: fruit fly)	flies	reduced virulence	tularemia	54.4	99.1	4.40E-59	569
gene1458	Scaffold7	P6	ribC	bifunctional riboflavin kinase/FMN adenylyltransferase	PHI:123027	Listeria monocytogenes	Mus musculus (related: house mouse)	rodents	unaffected pathogenicity	listeriosis	37	92.6	1.90E-44	444
gene1462	Scaffold7	P6	SerB (BAB1_1410)	phosphoserine phosphatase SerB:haloacid dehalogenase-like hydrolase:HAD-superfamily hydrolase, subfamily IB	PHI:11161	Brucella melitensis	Mus musculus (related: house mouse);Homo sapiens (related: human)	primates;rodents	reduced virulence	brucellosis	42.6	62.8	1.90E-39	401
gene1463	Scaffold7	P6	XC_3703	cyclic di-GMP effectors	PHI:3259	Xanthomonas campestris	Raphanus sativus (related: radish)	eudicots	effector (plant avirulence determinant);reduced virulence	black rot	46.6	100	2.10E-34	355
gene1480	Scaffold7	P6	talA (FTN_0781)	transaldolase	PHI:123791	Francisella tularensis	Drosophila melanogaster (related: fruit fly)	flies	reduced virulence	tularemia	50	99.1	1.90E-84	789
gene1481	Scaffold7	P6	tktA (FTN_1333)	transketolase I	PHI:123788	Francisella tularensis	Drosophila melanogaster (related: fruit fly)	flies	unaffected pathogenicity	tularemia	78.7	93.8	1.60E-25	275
gene1488	Scaffold8	P6	rsmA	ribosomal RNA small subunit methyltransferase A	PHI:10573	Pectobacterium carotovorum	Zantedeschia aethiopica (related: arum-lily)	monocots	unaffected pathogenicity	soft rot	67.4	94.8	1.70E-103	953
gene1490	Scaffold8	P6	pyrR (SP_1278)	RNA cis-regulator	PHI:8614	Streptococcus pneumoniae	Mus musculus (related: house mouse)	rodents	unaffected pathogenicity;reduced virulence;loss of pathogenicity	pneumococcal pneumonia	48.8	92.8	1.40E-39	400
gene1493	Scaffold8	P6	hisF (A1S_3245)	imidazole glycerol phosphate synthase cyclase subunit	PHI:10701	Acinetobacter baumannii	Mus musculus (related: house mouse);Homo sapiens (related: human)	primates;rodents	unaffected pathogenicity;reduced virulence	pneumonia	43	99.6	1.70E-54	530
gene1494	Scaffold8	P6	hisA	N-(5'-phospho-L-ribosyl-formimino)-5-amino-1-(5'-phosphoribosyl)-4-imidazolecarboxamide isomerase	PHI:9324	Erwinia amylovora	Nicotiana tabacum (related: common tobacco);Malus domestica (related: apple)	eudicots	unaffected pathogenicity;reduced virulence	fire blight	63.8	97.6	1.60E-89	832
gene1497	Scaffold8	P6	HisB	bifunctional enzyme implicated in the imidazoleglycerol-phosphate dehydratase activity	PHI:7790	Xanthomonas oryzae	Oryza sativa (related: rice)	monocots	reduced virulence	bacterial blight (rice)	49.1	98.6	3.20E-99	917
gene1500	Scaffold8	P6	hisD (PXO_00833)	histidinol dehydrogenase	PHI:9983	Xanthomonas oryzae	Oryza sativa (related: rice)	monocots	reduced virulence	bacterial leaf blight	48.6	97.5	1.80E-104	963
gene1501	Scaffold8	P6	GzZC087	transcription factor	PHI:1772	Fusarium graminearum	Triticum (related: wheat)	monocots	reduced virulence	Fusarium ear blight	37.1	53.1	4.50E-13	172
gene1503	Scaffold8	P6	prt	OAg biosynthesis	PHI:5109	Salmonella enterica	Mus musculus (related: house mouse)	rodents	reduced virulence	colitis	74.5	99.7	4.90E-122	1113
gene1524	Scaffold8	P6	glnA	glutamine synthetase	PHI:7742	Salmonella enterica	Homo sapiens (related: human)	primates	reduced virulence	salmonellosis	70	98.3	1.90E-197	1765
gene1526	Scaffold8	P6	bipA	putative GTPase	PHI:11030	Yersinia pestis	Mus musculus (related: house mouse);Homo sapiens (related: human)	primates;rodents	reduced virulence	pneumonic plague	82.2	97.7	7.20E-293	2589
gene1532	Scaffold8	P6	Fgvps39	involved in vesicle trafficking from early or late endosomes to vacuoles	PHI:7123	Fusarium graminearum	Zea mays (related: maize);Triticum aestivum (related: bread wheat)	monocots	reduced virulence	Fusarium head blight	27.7	86.2	1.60E-26	291
gene1533	Scaffold8	P6	mnmE	tRNA modification GTPase;central tRNA-modifying GTPase	PHI:9270;PHI:11090	Streptococcus suis	Mus musculus (related: house mouse);Homo sapiens (related: human)	primates;rodents	reduced virulence	meningitis;septicemia;streptococcal toxic shock syndrome	35.7	99.6	6.60E-70	665
gene1542	Scaffold8	P6	crp	regulators of systemic infection	PHI:2684	Salmonella enterica	Mus musculus (related: house mouse)	rodents	reduced virulence	food poisoning	85.9	96.2	1.50E-101	935
gene1547	Scaffold8	P6	radC	DNA repair	PHI:4701	Streptococcus pneumoniae	Mus musculus (related: house mouse)	rodents	reduced virulence	pneumococcal pneumonia	37.3	94.6	1.30E-34	358
gene1554	Scaffold8	P6	lic2A	glycosyltransferase involved in LPS biosynthesis	PHI:9263	Haemophilus influenzae	Mus musculus (related: house mouse)	rodents	unaffected pathogenicity;reduced virulence	nosocomial infection	41.8	98.9	5.20E-57	552
gene1555	Scaffold8	P6	HP0102	glycosyltransferase	PHI:6251	Helicobacter pylori	Homo sapiens (related: human)	primates	reduced virulence	gastric infection	26.6	55.8	2.70E-15	193
gene1556	Scaffold8	P6	1460	glycosyl transferase, family 8	PHI:11577	Streptococcus agalactiae	Homo sapiens (related: human)	primates	unaffected pathogenicity	group B streptococcal infection	26.7	82.8	6.90E-15	189
gene1561	Scaffold8	P6	adeI	multidrug efflux protein	PHI:6386	Acinetobacter baumannii	Mus musculus (related: house mouse)	rodents	unaffected pathogenicity	pneumonia;bloodstream infection	26.9	67.5	4.20E-15	192
gene1563	Scaffold8	P6	vexB	multidrug efflux transporter	PHI:7771	Vibrio cholerae	Mus musculus (related: house mouse)	rodents	reduced virulence	cholera	58.3	98.9	0	2817
gene1568	Scaffold8	P6	argH	argininosuccinate lyase	PHI:2632	Staphylococcus aureus	Mus musculus (related: house mouse)	rodents	reduced virulence	community-acquired infection;nosocomial infection	45.8	99.3	1.00E-110	1017
gene1570	Scaffold8	P6	MoARG5,6	arginine biosynthesis	PHI:5233	Magnaporthe oryzae	Hordeum vulgare (related: barley)	monocots	loss of pathogenicity	blast (rice)	28.3	99.1	5.10E-27	294
gene1584	Scaffold9	P6	adhE	acetaldehyde-CoA/alcohol dehydrogenase	PHI:8932	Streptococcus suis	Danio rerio (related: zebrafish);Homo sapiens (related: human)	primates;bony fishes	reduced virulence	meningitis	76.4	98.7	0	3450
gene1585	Scaffold9	P6	satP	succinate-acetate/proton symporter	PHI:9230	Escherichia coli	Gallus gallus (related: chicken);Mus musculus (related: house mouse)	birds;rodents	unaffected pathogenicity	avian colisepticemia	49.7	95.2	3.90E-40	405
gene1588	Scaffold9	P6	greB	transcription elongation factor	PHI:7131	Salmonella enterica	Mus musculus (related: house mouse)	rodents	loss of pathogenicity	salmonellosis	59	98.7	7.30E-48	471
gene1590	Scaffold9	P6	pnp	polynucleotide phosphorylase, an exoribonuclease involved in RNA processing and degradation	PHI:3878	Salmonella enterica	Sus scrofa (related: pig)	even-toed ungulates	reduced virulence	food poisoning	47.8	8.8	2.90E-09	144
gene1595	Scaffold9	P6	pgtP	phosphoglycerate transporter protein	PHI:11265	Salmonella enterica	Mus musculus (related: house mouse)	rodents	reduced virulence	infection	32.5	99	6.60E-68	648
gene1599	Scaffold9	P6	yihW	O-antigen capsule	PHI:6545	Salmonella enterica	Mus musculus (related: house mouse)	rodents	unaffected pathogenicity	salmonellosis	40.2	96.4	1.30E-54	531
gene1604	Scaffold9	P6	dcuA	regulatory protein	PHI:123643	Escherichia coli	Mus musculus (related: house mouse)	rodents	unaffected pathogenicity	neonatal meningitis	42	100	2.00E-87	816
gene1607	Scaffold9	P6	GlpdAc	glycerol-3-phosphate dehydrogenase	PHI:123721	Paracidovorax citrulli	Citrullus lanatus (related: wild melon)	eudicots	loss of pathogenicity	bacterial fruit blotch	39.7	97.3	1.10E-58	567
gene1615	Scaffold9	P6	lysA (Dda3937_02577)	diamiopimelate decarboxylase	PHI:8581	Dickeya dadantii	Cichorium intybus (related: chicory)	eudicots	reduced virulence	soft rot	32.1	95.4	1.30E-48	481
gene1616	Scaffold9	P6	oadB	oxaloacetate decarboxylase beta subunit	PHI:7640	Vibrio cholerae	Galleria mellonella (related: Greater wax moth)	moths	reduced virulence	cholera	69.1	99.1	2.10E-158	1428
gene1617	Scaffold9	P6	OadA	carboxyl transferase	PHI:8540	Enterococcus faecalis	Mus musculus (related: house mouse);Homo sapiens (related: human);Galleria mellonella (related: Greater wax moth)	moths;primates;rodents	reduced virulence	nosocomial infection	49	75.8	1.30E-129	1181
gene1619	Scaffold9	P6	tnaA	tryptophanase	PHI:7966	Escherichia coli	Caenorhabditis elegans (related: roundworm)	nematodes	reduced virulence	urinary tract infection	89	100	5.40E-248	2201
gene1622	Scaffold9	P6	CLC-A	chloride channel	PHI:286	Cryptococcus neoformans	Mus musculus (related: house mouse)	rodents	reduced virulence	cryptococcosis	24.4	76.3	1.20E-15	197
gene1627	Scaffold9	P6	GzOB009	transcription factor	PHI:1569	Fusarium graminearum	Triticum (related: wheat)	monocots	lethal	Fusarium ear blight	45.3	97.8	4.60E-58	561
gene1634	Scaffold9	P6	rplN	50S ribosomal protein	PHI:11120	Bordetella pertussis	Homo sapiens (related: human);Mus musculus (related: house mouse)	primates;rodents	unaffected pathogenicity;increased virulence (hypervirulence)	pertussis	77.2	100	5.60E-48	471
gene1644	Scaffold9	P6	secY	protein translocase subunit SecY	PHI:5257	Listeria monocytogenes	Mus musculus (related: house mouse)	rodents	increased virulence (hypervirulence)	listeriosis	40.3	94.1	1.40E-85	800
gene1653	Scaffold9	P6	yqiC	membrane fusogenic activity	PHI:6697	Salmonella enterica	Homo sapiens (related: human)	primates	reduced virulence	salmonellosis	62	95.2	1.60E-22	250
gene1655	Scaffold9	P6	potD	polyamine transport protein	PHI:11189	Glaesserella parasuis	Sus scrofa (related: Pig);Mus musculus (related: house mouse)	even-toed ungulates;rodents	reduced virulence	Glasser's disease	66.4	99.7	4.70E-140	1269
gene1658	Scaffold9	P6	speB	agmatinase	PHI:9150	Escherichia coli	Gallus gallus (related: chicken)	birds	unaffected pathogenicity;reduced virulence	colibacillosis	70.7	99.3	4.10E-132	1200
gene1659	Scaffold9	P6	PXO_RS15740	hybrid protein	PHI:8987	Xanthomonas oryzae	Oryza sativa (related: rice)	monocots	unaffected pathogenicity	bacterial leaf blight	34.5	48	3.40E-59	575
gene1660	Scaffold9	P6	fhpB	flavohemoglobins	PHI:3276	Aspergillus fumigatus	Galleria mellonella (related: greater wax moth)	moths	unaffected pathogenicity	invasive pulmonary aspergillosis	37.3	97.7	5.30E-68	648
gene1661	Scaffold10	P6	tktA (FTN_1333)	transketolase I	PHI:123788	Francisella tularensis	Drosophila melanogaster (related: fruit fly)	flies	unaffected pathogenicity	tularemia	45.3	94.3	4.00E-30	318
gene1666	Scaffold10	P6	ILV2	acetolactate synthase	PHI:358	Cryptococcus neoformans	Mus musculus (related: house mouse)	rodents	loss of pathogenicity	cryptococcosis	40.6	97.8	5.70E-116	1063
gene1669	Scaffold10	P6	Ilv3A	dihydroxyacid dehydratase	PHI:2638	Aspergillus fumigatus	Mus musculus (related: house mouse)	rodents	reduced virulence	invasive pulmonary aspergillosis	37	93.3	1.60E-90	844
gene1670	Scaffold10	P6	ilvA	threonine dehydratase	PHI:9318	Erwinia amylovora	Malus domestica (related: apple)	eudicots	reduced virulence	fire blight	69.2	98.6	8.30E-210	1872
gene1672	Scaffold10	P6	hasR	heme uptake outer membrane receptor	PHI:6943	Pseudomonas aeruginosa	Mus musculus (related: house mouse)	rodents	increased virulence (hypervirulence)	pneumonia	32.8	15.8	2.80E-13	179
gene1675	Scaffold10	P6	rpe (FTN_1221)	D-ribulose-phosphate 3-epimerase	PHI:123790	Francisella tularensis	Drosophila melanogaster (related: fruit fly)	flies	reduced virulence	tularemia	63.5	99.6	4.70E-77	724
gene1680	Scaffold10	P6	nlpD	lipoprotein	PHI:9369	Yersinia pestis	Mus musculus (related: house mouse)	rodents	reduced virulence	bubonic plague	48.7	64.1	1.60E-66	636
gene1686	Scaffold10	P6	XAC1722	2C-methyl-D-erythritol 2,4-cyclodiphosphate synthase	PHI:4145	Xanthomonas citri	Citrus sinensis (related: sweet orange)	eudicots	reduced virulence	canker (Citrus)	54.9	96.8	2.90E-44	440
gene1693	Scaffold10	P6	talA (FTN_0781)	transaldolase	PHI:123791	Francisella tularensis	Drosophila melanogaster (related: fruit fly)	flies	reduced virulence	tularemia	51.3	97.5	3.00E-85	796
gene1695	Scaffold10	P6	LptD	LPS-assembly protein	PHI:10312	Escherichia coli	Bombyx mori (related: domestic silkworm);Mus musculus (related: house mouse)	moths;rodents	unaffected pathogenicity;increased virulence (hypervirulence)	urinary tract infection	46.1	99.1	2.80E-193	1731
gene1696	Scaffold10	P6	dprA	DNA processing protein	PHI:11059	Streptococcus pneumoniae	Mus musculus (related: house mouse)	rodents	reduced virulence;increased virulence (hypervirulence)	pneumococcal pneumonia	46.5	54.2	1.70E-42	428
gene1697	Scaffold10	P6	napC	cytochrome c-type protein	PHI:10526	Escherichia coli	Rattus rattus (related: black rat)	rodents	reduced virulence	urinary tract infection	64.9	95.9	1.00E-75	712
gene1698	Scaffold10	P6	napB	periplasmic nitrate reductase, electron transfer subunit	PHI:10525	Escherichia coli	Rattus rattus (related: black rat)	rodents	reduced virulence	urinary tract infection	50.7	100	4.40E-36	369
gene1699	Scaffold10	P6	napH	ferredoxin-type protein	PHI:10524	Escherichia coli	Rattus rattus (related: black rat)	rodents	reduced virulence	urinary tract infection	58.1	97.3	1.60E-101	936
gene1700	Scaffold10	P6	napG	ferredoxin-type protein	PHI:10523;PHI:10986	Escherichia coli	Rattus rattus (related: black rat);Mus musculus (related: house mouse)	rodents	reduced virulence	urinary tract infection;infection	69.1	86.8	8.70E-88	817
gene1701	Scaffold10	P6	napA	periplasmic nitrate reductase	PHI:10522	Escherichia coli	Rattus rattus (related: black rat)	rodents	reduced virulence	urinary tract infection	73.9	99.6	0	3368
gene1702	Scaffold10	P6	napD	chaperone	PHI:10521	Escherichia coli	Rattus rattus (related: black rat)	rodents	reduced virulence	urinary tract infection	44.9	85.7	2.70E-15	188
gene1703	Scaffold10	P6	napG	ferredoxin-type protein	PHI:10523;PHI:10986	Escherichia coli	Rattus rattus (related: black rat);Mus musculus (related: house mouse)	rodents	reduced virulence	urinary tract infection;infection	24.6	86.6	1.40E-07	124
gene1709	Scaffold10	P6	clsC	cardiolipin synthase C	PHI:123210	Salmonella enterica	Mus musculus (related: house mouse)	rodents	unaffected pathogenicity;reduced virulence	salmonellosis	44.4	94.6	3.10E-108	996
gene1711	Scaffold10	P6	rpoS	RNA polymerase sigma factor	PHI:10574	Pectobacterium carotovorum	Zantedeschia aethiopica (related: arum-lily)	monocots	unaffected pathogenicity	soft rot	27.5	94.7	3.50E-21	243
gene1713	Scaffold10	P6	znuC	zinc transporter	PHI:11909	Yersinia pestis	Xenopsylla cheopis (related: Oriental rat flea);Mus musculus (related: house mouse)	fleas;rodents	reduced virulence	pneumonic plague	34.1	26.6	4.90E-18	219
gene1719	Scaffold10	P6	murQ	N-acetylmuramic acid-6-phosphate etherase	PHI:7350	Staphylococcus aureus	Danio rerio (related: zebrafish)	bony fishes	unaffected pathogenicity	respiratory disease;skin infection;food poisoning	46.9	95.7	4.30E-73	691
gene1728	Scaffold10	P6	Apa1	trimeric autotransporter;autotransporter adhesin	PHI:4673;PHI:5230	Actinobacillus pleuropneumoniae	Sus scrofa (related: pig);Mus musculus (related: house mouse)	even-toed ungulates;rodents	reduced virulence	pleuropneumonia (pig)	28.4	74.6	4.10E-45	455
gene1729	Scaffold10	P6	spd1837	low molecular weight protein tyrosine phosphatase	PHI:7799	Streptococcus pneumoniae	Mus musculus (related: house mouse)	rodents	unaffected pathogenicity;reduced virulence	pneumococcal pneumonia	36.4	95.5	1.00E-22	254
gene1731	Scaffold11	P6	pgi	glucose-6-phosphate isomerase	PHI:9310	Erwinia amylovora	Malus domestica (related: apple)	eudicots	reduced virulence	fire blight	74.5	100	8.20E-248	2200
gene1735	Scaffold11	P6	metE	5-methyltetrahydropteroyltriglutamate-homocysteine methyltransferase	PHI:9315	Erwinia amylovora	Nicotiana tabacum (related: common tobacco);Malus domestica (related: apple)	eudicots	reduced virulence	fire blight	53.8	98.9	1.90E-231	2060
gene1736	Scaffold11	P6	PccS1_001441	transcriptional regulator, LysR family, MetR	PHI:10576	Pectobacterium carotovorum	Zantedeschia aethiopica (related: arum-lily)	monocots	unaffected pathogenicity	soft rot	41.1	96.4	1.40E-63	609
gene1738	Scaffold11	P6	znuC	zinc transporter	PHI:11909	Yersinia pestis	Xenopsylla cheopis (related: Oriental rat flea);Mus musculus (related: house mouse)	fleas;rodents	reduced virulence	pneumonic plague	30.3	36.7	2.10E-17	213
gene1743	Scaffold11	P6	uvrB	excinuclease ABC, B subunit	PHI:11576	Streptococcus agalactiae	Homo sapiens (related: human)	primates	unaffected pathogenicity	group B streptococcal infection	57.4	99	3.20E-217	1937
gene1745	Scaffold11	P6	phoR	histidine kinase	PHI:9434	Salmonella enterica	Mus musculus (related: house mouse)	rodents	reduced virulence;increased virulence (hypervirulence)	gastroenteritis	37.9	99.5	9.10E-77	724
gene1746	Scaffold11	P6	phoB	transcriptional regulator	PHI:123534	Salmonella enterica	Mus musculus (related: house mouse)	rodents	reduced virulence	gastroenteritis	61.1	97	4.30E-73	690
gene1747	Scaffold11	P6	pstB	phosphate metabolism	PHI:3412	Xanthomonas citri	Citrus limonia (related: mandarin lime);Citrus sinensis (related: sweet orange)	eudicots	loss of pathogenicity	canker (Citrus)	66.1	95.8	3.80E-94	872
gene1748	Scaffold11	P6	Rv0930	PstA component of phosphate uptake	PHI:3635	Mycobacterium tuberculosis	Mus musculus (related: house mouse)	rodents	unaffected pathogenicity	tuberculosis	33.8	93.9	6.60E-36	370
gene1752	Scaffold11	P6	ftsH	ATP-dependent zinc metalloprotease	PHI:11203	Corynebacterium diphtheriae	Caenorhabditis elegans (related: roundworm)	nematodes	unaffected pathogenicity	diphtheria	45.4	91.9	3.50E-141	1281
gene1753	Scaffold11	P6	folP	dihydropteroate synthase	PHI:123627	Xanthomonas albilineans	Saccharum officinarum (related: sugarcane)	monocots	unaffected pathogenicity	leaf scald	47.2	98.2	2.10E-63	607
gene1762	Scaffold11	P6	VraD	involved in gallidermin and daptomycin resistance	PHI:6579	Staphylococcus aureus	Galleria mellonella (related: Greater wax moth)	moths	reduced virulence	respiratory disease;skin infection;food poisoning	41.4	95.2	2.40E-44	442
gene1770	Scaffold11	P6	pbpC	penicillin-binding proteins	PHI:123881;PHI:123882	Clavibacter michiganensis	Solanum lycopersicum (related: Tomato)	eudicots	unaffected pathogenicity;increased virulence (hypervirulence)	bacterial canker	25.9	23.1	1.00E-09	148
gene1773	Scaffold11	P6	map	effector protein	PHI:9334	Citrobacter rodentium	Mus musculus (related: house mouse)	rodents	effector (plant avirulence determinant)	colitis	68.9	95.1	5.80E-106	974
gene1776	Scaffold11	P6	XC_0892	glutamate-1-semialdehyde aminotransferase	PHI:3950	Xanthomonas campestris	Raphanus sativus (related: radish)	eudicots	reduced virulence	black rot	60.5	99.1	8.00E-150	1354
gene1777	Scaffold11	P6	wecA	virulence factor	PHI:4074	Serratia marcescens	Bombyx mori (related: domestic silkworm)	moths	reduced virulence	hemolymph bleeding	55.6	98.6	5.00E-105	967
gene1783	Scaffold12	P6	envC	determinants for intrinsic CAMP resistance	PHI:5573	Salmonella enterica	Mus musculus (related: house mouse)	rodents	reduced virulence	salmonellosis	44.4	93.1	3.30E-71	676
gene1787	Scaffold12	P6	cjrC	TonB-dependent colicin J protein	PHI:10794	Escherichia coli	Homo sapiens (related: human);Mus musculus (related: house mouse)	primates;rodents	increased virulence (hypervirulence)	neonatal meningitis	32.7	90.4	4.00E-34	355
gene1788	Scaffold12	P6	yfiB	outer membrane lipoprotein which acts as a sensor of YfiBNR system	PHI:7572	Klebsiella pneumoniae	Caenorhabditis elegans (related: roundworm)	nematodes	unaffected pathogenicity	pneumonia	60.7	99.4	6.60E-175	1571
gene1800	Scaffold12	P6	VraD	involved in gallidermin and daptomycin resistance	PHI:6579	Staphylococcus aureus	Galleria mellonella (related: Greater wax moth)	moths	reduced virulence	respiratory disease;skin infection;food poisoning	34.8	90.7	5.80E-32	335
gene1810	Scaffold12	P6	AldB (PSPTO_2673)	indole-3-acetaldehyde dehydrogenase	PHI:7788	Pseudomonas syringae	Arabidopsis thaliana (related: thale cress)	eudicots	reduced virulence	bacterial speck (tomato)	42.9	97.3	1.60E-106	981
gene1816	Scaffold12	P6	Sdh1	encodes succinic semialdehyde dehydrogenase	PHI:3914	Parastagonospora nodorum	Triticum aestivum (related: bread wheat)	monocots	reduced virulence	Stagonospora nodorum blotch	53.9	97.9	7.10E-147	1329
gene1817	Scaffold12	P6	PCK1	phosphoenolpyruvate carboxykinase	PHI:424	Cryptococcus neoformans	Mus musculus (related: house mouse)	rodents	reduced virulence	cryptococcosis	47	91.6	2.00E-121	1110
gene1819	Scaffold12	P6	PA5176	nudix hydrolase domain-containing protein	PHI:10783	Pseudomonas aeruginosa	Caenorhabditis elegans (related: roundworm)	nematodes	reduced virulence	infection	45.6	97.8	9.00E-42	419
gene1829	Scaffold12	P6	bcpgd	6-phosphogluconate dehydrogenase	PHI:9835	Botrytis cinerea	Vitis vinifera (related: wine grape)	eudicots	reduced virulence	grey mold	58.6	98.8	5.50E-171	1537
gene1839	Scaffold13	P6	yscN	probable ATP synthase	PHI:7902	Yersinia pseudotuberculosis	Ovis aries (related: sheep)	even-toed ungulates	unaffected pathogenicity	zoonotic infection	28.3	89.3	2.90E-41	418
gene1840	Scaffold13	P6	atpG	F1F0 ATPase	PHI:8019	Staphylococcus aureus	Mus musculus (related: house mouse)	rodents	reduced virulence	sepsis	33.6	100	5.60E-46	457
gene1841	Scaffold13	P6	atpA	ATP synthase subunit alpha	PHI:10773	Staphylococcus aureus	Homo sapiens (related: human);Mus musculus (related: house mouse)	primates;rodents	reduced virulence	prosthetic joint infection	56.1	96.9	4.90E-154	1391
gene1845	Scaffold13	P6	atpB	F0F1 ATP synthase subunit A	PHI:9436	Salmonella enterica	Mus musculus (related: house mouse)	rodents	reduced virulence	gastroenteritis	52.7	97.3	2.30E-70	667
gene1848	Scaffold13	P6	gidA	tRNA uridine 5-carboxymethylaminomethyl modification enzyme	PHI:11091	Streptococcus suis	Mus musculus (related: house mouse)	rodents	reduced virulence	streptococcal toxic shock syndrome;meningitis;septicemia	49.9	98.3	8.40E-172	1545
gene1851	Scaffold13	P6	GPM2;GLPX	fructose bisphosphatase	PHI:6486;PHI:6487	Mycobacterium tuberculosis	Mus musculus (related: house mouse)	rodents	unaffected pathogenicity;loss of pathogenicity	tuberculosis	46.3	96.4	1.00E-75	714
gene1859	Scaffold13	P6	Rv1273c	ABC transporter	PHI:9596	Mycolicibacterium smegmatis	Homo sapiens (related: human)	primates	increased virulence (hypervirulence)	tuberculosis	21	95.4	1.40E-32	344
gene1860	Scaffold13	P6	LmABCB3	mitochondrial ABC transporter	PHI:5554	Leishmania major	Mus musculus (related: house mouse)	rodents	reduced virulence	leishmaniasis	30	74.1	7.60E-44	441
gene1870	Scaffold13	P6	PabA	para-aminobenzoate synthase, glutamine amidotransferase, component II	PHI:7346	Staphylococcus aureus	Danio rerio (related: zebrafish);Mus musculus (related: house mouse)	rodents;bony fishes	reduced virulence	respiratory disease;skin infection;food poisoning	41	93.1	2.40E-34	355
gene1872	Scaffold13	P6	aauR	two-component system, response regulator	PHI:10620	Pseudomonas syringae	Arabidopsis thaliana (related: Thale cress);Phaseolus vulgaris (related: kidney bean)	eudicots	reduced virulence	bacterial speck (tomato);brown spot (bean)	28.2	97.4	9.80E-44	439
gene1873	Scaffold13	P6	aauS (PSPTO_4175)	two-component system, sensor histidine kinase	PHI:10619	Pseudomonas syringae	Arabidopsis thaliana (related: Thale cress)	eudicots	reduced virulence	bacterial speck (tomato)	32.7	38.8	1.40E-20	241
gene1876	Scaffold13	P6	potA	ABC transporter ATP-binding protein-spermidine/putrescine transport	PHI:6319	Streptococcus pneumoniae	Mus musculus (related: house mouse)	rodents	reduced virulence	pneumococcal pneumonia	42.5	83.1	5.90E-61	587
gene1878	Scaffold13	P6	potA	ABC transporter ATP-binding protein-spermidine/putrescine transport	PHI:6319	Streptococcus pneumoniae	Mus musculus (related: house mouse)	rodents	reduced virulence	pneumococcal pneumonia	39.6	81	4.70E-55	536
gene1880	Scaffold14	P6	lsrA	autoinducer-2 ABC transporter ATP binding subunit	PHI:9992	Escherichia coli	Anas platyrhynchos (related: mallard)	birds	reduced virulence	meningitis	39.5	97.6	3.20E-89	832
gene1881	Scaffold14	P6	VK055_1939	branched-chain amino acid transport system/permease component family protein	PHI:7533	Klebsiella pneumoniae	Mus musculus (related: house mouse)	rodents	unaffected pathogenicity	pneumonia	41.8	90.7	9.00E-53	516
gene1883	Scaffold14	P6	PXO_RS04595;triP (PXO_04421)	response regulator;two-component system regulatory protein	PHI:8750;PHI:9019	Xanthomonas oryzae	Oryza sativa (related: rice)	monocots	unaffected pathogenicity;reduced virulence	bacterial leaf blight	37.3	96.2	2.40E-34	356
gene1886	Scaffold14	P6	FbaA	fructose-bisphosphate aldolase	PHI:6903	Staphylococcus aureus	Galleria mellonella (related: Greater wax moth)	moths	reduced virulence	white muscardine	37.3	98	6.70E-47	465
gene1889	Scaffold14	P6	VK055_1939	branched-chain amino acid transport system/permease component family protein	PHI:7533	Klebsiella pneumoniae	Mus musculus (related: house mouse)	rodents	unaffected pathogenicity	pneumonia	47.4	40.5	2.90E-34	357
gene1890	Scaffold14	P6	lsrA	autoinducer-2 ABC transporter ATP binding subunit	PHI:9992	Escherichia coli	Anas platyrhynchos (related: mallard)	birds	reduced virulence	meningitis	34.1	98.8	3.00E-71	677
gene1891	Scaffold14	P6	bab2_1109	ABC transporter periplasmic binding protein	PHI:9129	Brucella abortus	Mus musculus (related: house mouse)	rodents	reduced virulence	brucellosis	61.1	91.3	2.70E-105	969
gene1897	Scaffold14	P6	eda	2-keto-3-deoxy-6-phosphogluconate aldolase	PHI:6699	Vibrio cholerae	Oryctolagus cuniculus (related: rabbit);Mus musculus (related: house mouse)	rabbits and hares;rodents	reduced virulence	cholera	55	94.3	2.10E-58	563
gene1904	Scaffold14	P6	pdhR	part of the pyruvate-tricarboxylic acid cycle node	PHI:3135	Yersinia pseudotuberculosis	Mus musculus (related: house mouse)	rodents	reduced virulence	diarrhea;gut-associated disease;enteritis;colitis	29.1	87.1	9.70E-15	187
gene1908	Scaffold14	P6	setA (PSPTO_0362)	transcriptional regulator, DeoR family	PHI:9963	Pseudomonas syringae	Arabidopsis thaliana (related: thale cress)	eudicots	reduced virulence	chlorosis	43.3	99.2	4.60E-52	509
gene1916	Scaffold14	P6	gntU	low-affinity permease	PHI:6700	Vibrio cholerae	Oryctolagus cuniculus (related: rabbit);Mus musculus (related: house mouse)	rabbits and hares;rodents	reduced virulence	cholera	29.2	90.4	1.00E-44	448
gene1918	Scaffold14	P6	tufA	elongation factor Tu	PHI:10282	Staphylococcus aureus	Homo sapiens (related: human)	primates	unaffected pathogenicity;increased virulence (hypervirulence)	respiratory disease;skin infection;food poisoning	72.4	93.5	1.00E-06	110
gene1919	Scaffold15	P6	SSBX	single-stranded DNA-binding protein	PHI:2737	Xanthomonas oryzae	Oryza sativa (related: rice)	monocots	reduced virulence	leaf blight	41.1	98.8	9.70E-27	289
gene1922	Scaffold15	P6	sodCI;SodCI	superoxide dismutase [Cu-Zn] 1;periplasmic superoxide dismutase	PHI:9808;PHI:11378	Salmonella enterica	Mus musculus (related: house mouse);Galleria mellonella (related: Greater wax moth)	moths;rodents	unaffected pathogenicity;reduced virulence	salmonellosis	63.6	99.2	1.80E-47	467
gene1924	Scaffold15	P6	ssdA (AFUB_010850)	cell wall biogenesis protein phosphatase	PHI:9183	Aspergillus fumigatus	Mus musculus (related: house mouse)	rodents	reduced virulence;increased virulence (hypervirulence)	pulmonary aspergillosis	23.7	55.2	2.90E-28	308
gene1929	Scaffold15	P6	leuD	3-isopropylmalate dehydratase small subunit	PHI:8965	Klebsiella pneumoniae	Mus musculus (related: house mouse)	rodents	reduced virulence	pneumonia	75	99.5	1.60E-92	857
gene1930	Scaffold15	P6	leuC	3-isopropylmalate dehydratase large subunit	PHI:8964	Klebsiella pneumoniae	Mus musculus (related: house mouse)	rodents	reduced virulence	pneumonia	80.3	99.6	3.10E-219	1953
gene1931	Scaffold15	P6	LeuB	3-isopropylmalate dehydrogenase	PHI:8862	Salmonella enterica	Mus musculus (related: house mouse)	rodents	reduced virulence	infection	73.1	99.4	2.00E-154	1393
gene1932	Scaffold15	P6	leuA (Dda3937_04301)	2-isopropylmalate synthase	PHI:8578	Dickeya dadantii	Cichorium intybus (related: chicory)	eudicots	reduced virulence	soft rot	67.5	97.9	1.00E-191	1716
gene1933	Scaffold15	P6	STM14_RS15225	arabinose 5-phosphate isomerase	PHI:10058	Salmonella enterica	Lactuca sativa (related: garden lettuce)	eudicots	unaffected pathogenicity	infection	54.2	99.6	4.00E-72	682
gene1936	Scaffold15	P6	STM14_RS15215 (gutM)	transcriptional regulator	PHI:10056	Salmonella enterica	Lactuca sativa (related: garden lettuce)	eudicots	unaffected pathogenicity	infection	42.7	90.2	2.60E-21	241
gene1937	Scaffold15	P6	STM14_RS15210 (srlD)	sorbitol-6-phosphate dehydrogenase	PHI:10055	Salmonella enterica	Lactuca sativa (related: garden lettuce)	eudicots	unaffected pathogenicity	infection	75.3	100	5.60E-106	974
gene1938	Scaffold15	P6	STM14_RS15205 (slrB)	PTS glucitol/sorbitol transporter subunit IIA	PHI:10054	Salmonella enterica	Lactuca sativa (related: garden lettuce)	eudicots	unaffected pathogenicity	infection	46.2	95.1	5.90E-29	307
gene1939	Scaffold15	P6	STM14_RS15200 (srlE)	PTS sorbitol transporter subunit IIB	PHI:10053	Salmonella enterica	Lactuca sativa (related: garden lettuce)	eudicots	unaffected pathogenicity	infection	77	98.5	1.10E-141	1283
gene1940	Scaffold15	P6	STM14_RS15195 (srlA)	PTS sorbitol transporter subunit IIC	PHI:10052	Salmonella enterica	Lactuca sativa (related: garden lettuce)	eudicots	unaffected pathogenicity	infection	84.6	98.9	8.10E-91	842
gene1944	Scaffold15	P6	clpP	ATP-dependent Clp protease proteolytic subunit	PHI:6213	Pseudomonas aeruginosa	Mus musculus (related: house mouse)	rodents	reduced virulence	nosocomial infection	73.3	99	3.90E-80	750
gene1945	Scaffold15	P6	clpX	ATP-binding subunit of ATP-dependent Clp protease	PHI:9833	Xanthomonas campestris	Brassica oleracea (no common name found)	eudicots	reduced virulence	black rot	68.1	98.5	4.50E-158	1425
gene1946	Scaffold15	P6	lon	ATP-dependent protease	PHI:8808	Salmonella enterica	Mus musculus (related: house mouse);Homo sapiens (related: human)	primates;rodents	increased virulence (hypervirulence)	salmonellosis	75.5	96.8	0	2997
gene1947	Scaffold15	P6	PrsA2;prsA2	secreted chaperone;foldase	PHI:6137;PHI:7070	Listeria monocytogenes	Potorous tridactylus (related: long-nosed potoroo);Homo sapiens (related: human);Mus musculus (related: house mouse)	primates;rodents;marsupials	unaffected pathogenicity;reduced virulence	listeriosis	29.3	30.8	6.00E-13	175
gene1948	Scaffold15	P6	tolC2	outer membrane channel component	PHI:10180	Actinobacillus pleuropneumoniae	Mus musculus (related: house mouse)	rodents	reduced virulence	pleuropneumonia	43.2	96.8	1.50E-96	895
gene1950	Scaffold15	P6	lsrA	autoinducer-2 ABC transporter ATP binding subunit	PHI:9992	Escherichia coli	Anas platyrhynchos (related: mallard)	birds	reduced virulence	meningitis	26.7	51.6	7.90E-30	322
gene1956	Scaffold16	P6	pnp	polynucleotide phosphorylase, an exoribonuclease involved in RNA processing and degradation	PHI:3878	Salmonella enterica	Sus scrofa (related: pig)	even-toed ungulates	reduced virulence	food poisoning	75	97.9	4.00E-303	2678
gene1957	Scaffold16	P6	nlpI	tetratricopeptide lipoprotein	PHI:2459	Erwinia amylovora	Pyrus communis (related: pear)	eudicots	reduced virulence	fire blight	48.8	95	1.20E-58	566
gene1958	Scaffold16	P6	Lmo0866;CshA	DExD-box RNA-helicase;RNA helicase	PHI:6510;PHI:7620	Listeria monocytogenes	Mus musculus (related: house mouse);Homo sapiens (related: human)	primates;rodents	unaffected pathogenicity;increased virulence (hypervirulence)	listeriosis	45.6	73.9	3.00E-102	945
gene1960	Scaffold16	P6	potA	ABC transporter ATP-binding protein-spermidine/putrescine transport	PHI:6319	Streptococcus pneumoniae	Mus musculus (related: house mouse)	rodents	reduced virulence	pneumococcal pneumonia	35.5	98	1.90E-24	270
gene1964	Scaffold16	P6	GroEL	folding of newly synthesized proteins, preventing misfolding and aggregation	PHI:3085	Porphyromonas gingivalis	Rattus (related: rat)	rodents	increased virulence (hypervirulence)	periodontitis	62.4	99.6	3.70E-184	1651
gene1968	Scaffold16	P6	fumC	fumarate hydratase class II	PHI:10048	Salmonella enterica	Mus musculus (related: house mouse)	rodents	reduced virulence	salmonellosis	38.8	96	3.00E-89	832
gene1981	Scaffold16	P6	GzC2H048	transcription factor	PHI:1385	Fusarium graminearum	Triticum (related: wheat)	monocots	unaffected pathogenicity	Fusarium ear blight	46.7	96.4	2.40E-104	962
gene1986	Scaffold16	P6	PccS1_001523	transcriptional regulator, Fis family, Fis	PHI:10577	Pectobacterium carotovorum	Zantedeschia aethiopica (related: arum-lily)	monocots	unaffected pathogenicity	soft rot	80	96	2.10E-37	379
gene1987	Scaffold16	P6	purL (Dda3937_03379)	phosphoribosylformyl-glycineamide synthetase	PHI:8580	Dickeya dadantii	Cichorium intybus (related: chicory)	eudicots	reduced virulence	soft rot	71.9	99.9	0	4856
gene1996	Scaffold17	P6	gpT	involved in pathogenicity	PHI:3319	Glaesserella parasuis	Mus musculus (related: house mouse)	rodents	reduced virulence	Glasser's disease	31.7	11.8	5.00E-09	143
gene2034	Scaffold18	P6	tufA	elongation factor Tu	PHI:10282	Staphylococcus aureus	Homo sapiens (related: human)	primates	unaffected pathogenicity;increased virulence (hypervirulence)	respiratory disease;skin infection;food poisoning	72.4	93.5	1.00E-06	110
gene2040	Scaffold18	P6	gntU	low-affinity permease	PHI:6700	Vibrio cholerae	Oryctolagus cuniculus (related: rabbit);Mus musculus (related: house mouse)	rabbits and hares;rodents	reduced virulence	cholera	29.2	98.7	2.20E-44	445
gene2043	Scaffold18	P6	RpoB	beta-subunit of the RNA polymerase	PHI:7860	Acinetobacter baumannii	Caenorhabditis elegans (related: roundworm)	nematodes	reduced virulence	nosocomial infection	70.1	99.7	0	4844
gene2044	Scaffold18	P6	FgRbp1	RNA binding protein	PHI:11276	Fusarium graminearum	Zea mays (related: maize);Triticum aestivum (related: bread wheat)	monocots	reduced virulence	yellow mold (peanut);ear rot (corn);Fusarium head blight	25.6	14.4	2.40E-09	147
gene2045	Scaffold18	P6	XC_0501	NADH pyrophosphatase	PHI:3959	Xanthomonas campestris	Raphanus sativus (related: radish)	eudicots	reduced virulence	black rot	35.7	73.9	4.10E-27	294
gene2048	Scaffold18	P6	hupA	nucleoid-associated protein, is a basic DNA-binding protein involved in gene regulation	PHI:3074	Edwardsiella tarda	Danio rerio (related: zebrafish)	bony fishes	reduced virulence	hemorrhagic septicemia	76.7	100	1.30E-30	320
gene2049	Scaffold18	P6	glmS	glucosamine-fructose-6-phosphateaminotransferase	PHI:9308	Erwinia amylovora	Malus domestica (related: apple)	eudicots	reduced virulence	fire blight	69.2	100	1.30E-241	2147
gene2050	Scaffold18	P6	metQ	methionine ABC transporter lipoprotein	PHI:2732	Streptococcus pneumoniae	Mus musculus (related: house mouse)	rodents	unaffected pathogenicity;reduced virulence	pneumonia;otitis media;septicemia;meningitis	32.8	94.2	4.40E-32	337
gene2051	Scaffold18	P6	metP	methionine permease	PHI:11570	Streptococcus agalactiae	Homo sapiens (related: human)	primates	reduced virulence	group B streptococcal infection	43.6	89.1	2.60E-38	390
gene2052	Scaffold18	P6	oppF (bb0335)	oligopepeptide (Opp) transporter that drives transport by hydrolyzing ATP	PHI:7821	Borreliella burgdorferi	Mus musculus (related: house mouse)	rodents	reduced virulence	Lyme disease	39.5	71.8	3.20E-40	408
gene2053	Scaffold18	P6	HP0860 (GmhB)	D-glycero-D-manno-heptose-1,7-bisphosphate phosphatase	PHI:11747	Helicobacter pylori	Homo sapiens (related: human)	primates	reduced virulence	chronic gastritis	48.7	81	6.30E-35	360
gene2054	Scaffold19	P6	vep20	transferrin receptors	PHI:3648	Vibrio vulnificus	Anguilla anguilla (related: european eel);Mus musculus (related: house mouse)	rodents;bony fishes	unaffected pathogenicity;loss of pathogenicity	vibriosis	28.3	91.9	9.50E-77	726
gene2056	Scaffold19	P6	LptE	LPS-assembly protein	PHI:10313	Escherichia coli	Bombyx mori (related: domestic silkworm);Mus musculus (related: house mouse)	moths;rodents	unaffected pathogenicity;increased virulence (hypervirulence)	urinary tract infection	33.7	95.8	2.00E-24	269
gene2059	Scaffold19	P6	PA4400	probable pyrophosphohydrolase	PHI:10781	Pseudomonas aeruginosa	Caenorhabditis elegans (related: roundworm)	nematodes	reduced virulence	infection	41.3	91	1.20E-19	227
gene2060	Scaffold19	P6	secA	iron utilization	PHI:5240	Acinetobacter baumannii	Galleria mellonella (related: greater wax moth)	moths	reduced virulence	nosocomial infection	55.3	99.4	3.80E-287	2541
gene2064	Scaffold19	P6	aroB	3-dehydroquinate synthase	PHI:4250	Burkholderia glumae	Oryza sativa (related: rice)	monocots	reduced virulence	panicle blight	52.4	96.7	6.20E-95	880
gene2066	Scaffold19	P6	T3SS	tool for translocating pathogen effectors to monocot cells	PHI:2754	Burkholderia glumae	Oryza sativa (related: rice)	monocots	effector (plant avirulence determinant)	panicle blight	28.4	95.5	4.90E-41	416
gene2071	Scaffold19	P6	pbpC	penicillin-binding proteins	PHI:123881;PHI:123882	Clavibacter michiganensis	Solanum lycopersicum (related: Tomato)	eudicots	unaffected pathogenicity;increased virulence (hypervirulence)	bacterial canker	31.3	35.9	1.30E-26	294
gene2073	Scaffold19	P6	pdxS	encodes the putative pyridoxal 5'-phosphate synthase subunit PdxS	PHI:7075	Actinobacillus pleuropneumoniae	Mus musculus (related: house mouse)	rodents	reduced virulence	pleuropneumonia (pig)	89.2	100	4.10E-145	1312
gene2074	Scaffold19	P6	pdxT	encodes the putative pyridoxal 5'-phosphate synthase subunit PdxT	PHI:7076	Actinobacillus pleuropneumoniae	Mus musculus (related: house mouse)	rodents	reduced virulence	pleuropneumonia (pig)	62.3	99	1.10E-58	565
gene2108	Scaffold21	P6	PSPTO_2691	membrane protein, TerC family	PHI:3118	Pseudomonas syringae	Nicotiana tabacum (related: common tobacco);Solanum lycopersicum (related: tomato)	eudicots	unaffected pathogenicity	bacterial speck (tomato)	48.5	98.8	1.10E-55	540
gene2110	Scaffold21	P6	GzWing026	transcription factor	PHI:1653	Fusarium graminearum	Triticum (related: wheat)	monocots	unaffected pathogenicity	Fusarium ear blight	38.1	48.9	1.80E-10	149
gene2117	Scaffold21	P6	PGM	phosphoglucomutase	PHI:3325	Streptococcus parauberis	Paralichthys olivaceus (related: japanese flounder)	bony fishes	reduced virulence	streptococcosis	34.3	96.2	1.90E-79	748
gene2121	Scaffold21	P6	hmuU	hemin import ATP-binding protein	PHI:7908	Yersinia pseudotuberculosis	Ovis aries (related: sheep)	even-toed ungulates	unaffected pathogenicity	zoonotic infection	36.1	89.8	3.90E-45	450
gene2122	Scaffold21	P6	fecE	Fe(3+) dicitrate transport ATP-binding protein;ferric citrate uptake (fec) system	PHI:8010;PHI:11754	Escherichia coli	Mus musculus (related: house mouse);Bos taurus (related: cattle)	even-toed ungulates;rodents	unaffected pathogenicity;reduced virulence	bovine mastitis;urinary tract infection	37.3	85.7	8.70E-32	334
gene2133	Scaffold22	P6	phuR	haem/haemoglobin uptake outer membrane receptor	PHI:6944	Pseudomonas aeruginosa	Mus musculus (related: house mouse)	rodents	increased virulence (hypervirulence)	pneumonia	33.4	31.2	4.50E-39	402
gene2140	Scaffold23	P6	PhzF1;PhzF2	phenazine biosynthesis genes	PHI:7297;PHI:7304	Pseudomonas aeruginosa	Caenorhabditis elegans (related: roundworm)	nematodes	reduced virulence	opportunistic infection	31.2	95.5	4.00E-20	234
gene2141	Scaffold23	P6	carA	encodes the predicted small chain of carbamoylphosphate synthetase	PHI:6594	Pseudomonas syringae	Arabidopsis thaliana (related: thale cress);Solanum lycopersicum (related: Tomato)	eudicots	reduced virulence	bacterial speck (tomato)	67.3	96.6	9.70E-147	1327
gene2142	Scaffold23	P6	vacJ	virulence related outer membrane lipoprotein	PHI:6900	Glaesserella parasuis	Mus musculus (related: house mouse)	rodents	reduced virulence	Glasser's disease	60.9	100	2.00E-89	831
gene2150	Scaffold24	P6	cps2J	genes involved in side-chain formation;glycosyltransferases	PHI:4130;PHI:6140	Streptococcus suis	-;Mus musculus (related: house mouse)	lethal pathogen phenotype;rodents	lethal;reduced virulence	pneumonia (pig);arthritis;meningitis;septicemia	35.9	33.2	1.00E-09	144
gene2151	Scaffold24	P6	rsmB	modulates plant cell wall-degrading enzymes	PHI:2694	Pectobacterium atrosepticum	Solanum tuberosum (related: potato)	eudicots	reduced virulence;loss of pathogenicity	blackleg disease;tuber rot	56.2	95.5	8.40E-126	1147
gene2152	Scaffold24	P6	FMT	formyl methionyl transferase	PHI:3999	Staphylococcus aureus	Mus musculus (related: house mouse)	rodents	reduced virulence	respiratory disease;skin infection;food poisoning	37.3	98.7	1.80E-53	522
gene2155	Scaffold25	P6	Glr1	glutathione recycling enzymes/ glutathione reductase	PHI:4904	Candida albicans	Mus musculus (related: house mouse);Galleria mellonella (related: greater wax moth)	moths;rodents	reduced virulence	disseminated candidiasis	49.6	99.3	2.60E-119	1091
gene2161	Scaffold25	P6	rpoS	RNA polymerase sigma factor	PHI:9841	Vibrio cholerae	Drosophila melanogaster (related: fruit fly)	flies	unaffected pathogenicity	infection	44.9	36.2	1.00E-52	518
gene2162	Scaffold25	P6	tktA (FTN_1333)	transketolase I	PHI:123788	Francisella tularensis	Drosophila melanogaster (related: fruit fly)	flies	unaffected pathogenicity	tularemia	67.5	78	8.00E-09	130
gene2193	Scaffold28	P6	SSBX	single-stranded DNA-binding protein	PHI:2737	Xanthomonas oryzae	Oryza sativa (related: rice)	monocots	reduced virulence	leaf blight	38.1	98.7	7.10E-24	264
gene2209	Scaffold36	P6	tufA	elongation factor Tu	PHI:10282	Staphylococcus aureus	Homo sapiens (related: human)	primates	unaffected pathogenicity;increased virulence (hypervirulence)	respiratory disease;skin infection;food poisoning	75.9	99.6	2.60E-108	994
gene2210	Scaffold37	P6	tnpA	regulatory RNA/ transposase for IS200	PHI:10179	Salmonella enterica	Mus musculus (related: house mouse);Homo sapiens (related: human)	primates;rodents	reduced virulence;increased virulence (hypervirulence)	salmonellosis	60.1	96.1	4.40E-50	490
