# Supplementary material for: Whole-Genome Sequencing and Pathogenic Characterization of a Pasteurella multocida Serotype A Isolate from a Case of Respiratory Disease in Tan Sheep
Source: Microorganisms. 2026 Jan 9;14(1):154. doi: 10.3390/microorganisms14010154 (PMC12843858; doi:10.3390/microorganisms14010154)
Supplement: Supplementary file 1 [file microorganisms-14-00154-s001.zip › Table S9. Phenotypic classification of virulence-associated genes in strain P6 based on PHI-base mutant phenotypes.csv]

Table_S9. Phenotypic classification of virulence-associated genes in strain P6 based on PHI-base mutant phenotypes.
Mutant Phenotype	Number of Genes	Percentage
reduced virulence	378	58.4
unaffected pathogenicity	123	19
unaffected pathogenicity;reduced virulence	39	6
increased virulence (hypervirulence)	35	5.4
loss of pathogenicity	22	3.4
unaffected pathogenicity;increased virulence (hypervirulence)	14	2.2
reduced virulence;increased virulence (hypervirulence)	7	1.1
effector (plant avirulence determinant)	5	0.8
unaffected pathogenicity;loss of pathogenicity	5	0.8
unaffected pathogenicity;reduced virulence;loss of pathogenicity	5	0.8
lethal	4	0.6
reduced virulence;loss of pathogenicity	4	0.6
chemistry target: resistance to chemical;chemistry target: sensitivity to chemical;reduced virulence;loss of pathogenicity	2	0.3
chemistry target: resistance to chemical	1	0.2
loss of pathogenicity;effector (plant avirulence determinant);reduced virulence;increased virulence (hypervirulence)	1	0.2
effector (plant avirulence determinant);reduced virulence	1	0.2
lethal;reduced virulence	1	0.2
